# Supplementary material for: 3′-tRF-CysGCA overexpression in HEK-293 cells alters the global expression profile and modulates cellular processes and pathways
Source: Funct Integr Genomics. 2023 Nov 21;23(4):341. doi: 10.1007/s10142-023-01272-0 (PMC10663186; doi:10.1007/s10142-023-01272-0)
Supplement: Supplementary file 1 — Supplementary file1 (ZIP 7237 KB) [file 10142_2023_1272_MOESM1_ESM.zip]

Archive with 15 entries (12 files):
- Supplementary Material/
- Supplementary Material/Supplementary Figures.docx
- Supplementary Material/Supplementary Figures/
- Supplementary Material/Supplementary Figures/Fig S1.tif
- Supplementary Material/Supplementary Figures/Fig S2.tif
- Supplementary Material/Supplementary Figures/Fig S3.tif
- Supplementary Material/Supplementary Figures/Fig S4.tif
- Supplementary Material/Supplementary Methodology.docx
- Supplementary Material/Supplementary Tables/
- Supplementary Material/Supplementary Tables/Table S1.docx
- Supplementary Material/Supplementary Tables/Table S2.docx
- Supplementary Material/Supplementary Tables/Table S3.docx
- Supplementary Material/Supplementary Tables/Table S4.xlsx
- Supplementary Material/Supplementary Tables/Table S5.xlsx
- Supplementary Material/Supplementary Tables/Table S6.xlsx
