# Supplementary material for: 3′-tRF-CysGCA overexpression in HEK-293 cells alters the global expression profile and modulates cellular processes and pathways
Source: Funct Integr Genomics. 2023 Nov 21;23(4):341. doi: 10.1007/s10142-023-01272-0 (PMC10663186; doi:10.1007/s10142-023-01272-0)
Supplement: Supplementary file 1 — Supplementary file1 (ZIP 7237 KB) [file 10142_2023_1272_MOESM1_ESM.zip › Supplementary Material/Supplementary Tables/Table S4.xlsx]

## Sheet: Table S3
	Table S4. List of differentially expressed RNAs between the 3 HEK-293 clones and the parental HEK-293 cell line
			Difference (HEK-293 clones vs parental cell line)
	Gene	Protein-coding gene	P-value	Fold change
	A1BG	Yes	0.00240433	10.5814
	AAMP	Yes	0.0195014	-2.09876
	AAR2	Yes	0.04887	-2.04654
	AARD	Yes	0.013034	2.49558
	AARSD1	Yes	0.03961	2.13128
	AASDHPPT	Yes	0.00585611	-3.19861
	ABAT	Yes	0.021323	-2.25709
	ABCA11P	No	0.0133703	-2.17113
	ABCA2	Yes	0.0175729	2.02084
	ABCB1	Yes	0.00494312	-2.90195
	ABCB9	Yes	0.0497093	-2.05378
	ABCC10	Yes	0.0310336	-2.45303
	ABCC4	Yes	0.034251	-2.49158
	ABCC8	Yes	0.0155967	3.94056
	ABCD3	Yes	0.00254124	-3.19424
	ABCE1	Yes	0.00363081	-3.14157
	ABCF2	Yes	0.00691673	-2.47732
	ABCG1	Yes	0.0184108	5.30489
	ABCG2	Yes	0.0029323	-4.26865
	ABHD13	Yes	0.00987071	-3.09715
	ABHD2	Yes	0.00444263	-2.76114
	ABHD3	Yes	0.0222661	-2.64772
	ABHD5	Yes	0.00783557	-2.01298
	ABHD6	Yes	0.00945389	-2.43095
	ABI1	Yes	0.0371793	-2.31238
	ABL1	Yes	0.0478771	-2.20384
	ABR	Yes	0.0150554	-2.00532
	ABRAXAS2	Yes	0.0124159	-2.85066
	ABTB2	Yes	0.0265937	-2.50658
	ACAA2	Yes	0.0112334	-2.33554
	ACACA	Yes	0.0077211	-2.64401
	ACADL	Yes	0.0250517	-2.52592
	ACADM	Yes	0.0163376	-2.85353
	ACADS	Yes	0.027169	2.22242
	ACADSB	Yes	0.0146043	-2.81977
	ACAP1	Yes	0.0129939	3.10165
	ACAP2	Yes	0.00938389	-3.03933
	ACAT1	Yes	0.0204627	-2.21546
	ACAT2	Yes	0.00124667	-3.20315
	ACBD5	Yes	0.0121726	-2.8491
	ACLY	Yes	0.00201442	-2.68392
	ACO1	Yes	0.00604344	-2.72095
	ACO2	Yes	0.0345588	-2.99403
	ACOT13	Yes	0.00230713	-2.03457
	ACOT8	Yes	0.0150792	2.54673
	ACOX1	Yes	0.00971394	-2.00374
	ACOXL	Yes	0.0491583	-2.08771
	ACRBP	Yes	2.12794e-08	14975.4
	ACSBG1	Yes	0.0204682	-2.97517
	ACSL1	Yes	0.0126362	-2.68248
	ACSL4	Yes	0.0134204	-2.68195
	ACSS1	Yes	0.00616705	2.1674
	ACTA2	Yes	0.0380696	-2.3068
	ACTBL2	Yes	0.00199886	-5.67837
	ACTG1P17	No	0.0397564	3.66191
	ACTL6A	Yes	0.00618067	-3.03306
	ACTN1	Yes	0.00450425	-3.4701
	ACTR2	Yes	0.00496708	-3.68001
	ACTR3	Yes	0.0061038	-3.00113
	ACVR1	Yes	0.0149834	-2.98081
	ACVR1B	Yes	0.0439805	-2.05864
	ACVR1C	Yes	0.025305	-2.06913
	ADAM10	Yes	0.00618368	-2.50923
	ADAM17	Yes	0.00920466	-3.91867
	ADAM19	Yes	0.0244898	-2.49937
	ADAM23	Yes	0.0312476	-2.20609
	ADAM9	Yes	0.00787383	-2.93397
	ADAMTS1	Yes	0.0113709	-2.535
	ADAMTS16	Yes	0.00717306	-4.24996
	ADAT2	Yes	0.0253393	-2.03323
	ADCK5	Yes	0.0138839	3.25471
	ADCY1	Yes	0.0258933	2.19799
	ADCY3	Yes	0.0260754	-2.0952
	ADCY5	Yes	0.0247302	-2.59043
	ADCY7	Yes	0.0377643	-3.34152
	ADGRB1	Yes	0.0424897	2.01226
	ADGRF4	Yes	0.0168094	-3.81212
	ADGRG6	Yes	0.00831811	-3.74078
	ADGRL2	Yes	0.0237484	-2.42889
	ADH5	Yes	0.0274722	-2.04163
	ADIPOR2	Yes	0.0184165	-2.72175
	ADM2	Yes	0.023649	2.41448
	ADNP	Yes	0.0139716	-2.61297
	ADNP2	Yes	0.0123919	-2.55208
	ADPGK	Yes	0.0235797	-2.93371
	ADSS2	Yes	0.0248738	-2.36442
	AFAP1	Yes	0.0363414	-2.29868
	AFF1	Yes	0.00827074	-2.26223
	AFF4	Yes	0.00451864	-3.47193
	AFG3L1P	No	0.0163814	-2.01485
	AGFG1	Yes	0.0098149	-2.3334
	AGGF1	Yes	0.0202112	-2.07363
	AGK	Yes	0.0194432	-2.62242
	AGL	Yes	0.00716785	-2.21653
	AGO2	Yes	0.0169735	-2.08485
	AGPAT5	Yes	0.0140449	-2.28753
	AGPS	Yes	0.00262629	-3.94672
	AHCTF1	Yes	0.0153177	-2.57255
	AHNAK	Yes	0.00594089	-2.64306
	AHR	Yes	0.00340554	-2.52116
	AHRR	Yes	0.0191103	-2.82612
	AHSA1	Yes	0.0143472	-2.68503
	AIFM1	Yes	0.00938878	-2.38011
	AIFM2	Yes	0.0164001	-2.34708
	AK4	Yes	0.0158368	-2.12054
	AKAP10	Yes	0.0101507	-2.2859
	AKAP11	Yes	0.00310392	-3.43997
	AKAP12	Yes	0.00172981	-2.65306
	AKAP5	Yes	0.0379545	-2.04641
	AKIRIN1	Yes	0.00999238	-2.2188
	AKIRIN2	Yes	0.00581211	-2.89104
	AKT1	Yes	0.0454517	-2.21322
	AKT2	Yes	0.0433646	-2.11077
	ALAS1	Yes	0.00492356	-2.87648
	ALDH16A1	Yes	0.00912428	2.30896
	ALDH18A1	Yes	0.0164132	-2.30554
	ALDH1A2	Yes	0.0271354	-2.32394
	ALDH1A3	Yes	0.00492972	-2.78853
	ALDH3A2	Yes	0.00405014	-2.19839
	ALDOA	Yes	0.0183224	-2.05708
	ALG2	Yes	0.0340167	-2.2494
	ALG8	Yes	0.0224832	-2.43064
	ALKBH1	Yes	0.0378652	-2.28529
	ALKBH7	Yes	0.00536019	6.15806
	ALKBH8	Yes	0.00164798	-3.29209
	ALMS1	Yes	0.0132513	-2.42884
	ALPK1	Yes	0.0178021	-2.67931
	ALS2	Yes	0.0145101	-2.28166
	AMBRA1	Yes	0.0122501	-2.75253
	AMER2	Yes	0.00237012	21.5743
	AMH	Yes	0.000838343	3.61941
	AMIGO2	Yes	0.0122178	-2.01666
	AMMECR1L	Yes	0.00553952	-2.87338
	AMOTL1	Yes	0.0085136	-2.21344
	AMOTL2	Yes	0.00499726	-3.6948
	AMT	Yes	0.00463464	3.37285
	ANAPC1	Yes	0.0103567	-2.75856
	ANAPC10	Yes	0.0266682	-2.59158
	ANAPC11	Yes	0.0353182	2.60085
	ANKEF1	Yes	0.000773602	-4.15888
	ANKIB1	Yes	0.0110262	-2.73419
	ANKRD1	Yes	0.00212593	-5.84609
	ANKRD13A	Yes	0.0227147	-2.72344
	ANKRD13C	Yes	0.00189348	-2.56053
	ANKRD16	Yes	0.00799696	3.68785
	ANKRD28	Yes	0.0200372	-2.40869
	ANKRD36	Yes	0.0450597	2.49109
	ANKRD40	Yes	0.011348	-2.45309
	ANKRD42	Yes	0.0130831	-2.31792
	ANKRD44	Yes	0.0170887	-2.21963
	ANKRD46	Yes	0.0376238	-2.23398
	ANKRD50	Yes	0.0142054	-2.16933
	ANKRD52	Yes	0.0158062	-2.74533
	ANKRD9	Yes	0.00596041	2.73681
	ANKS1A	Yes	0.0141223	-2.26467
	ANKS1B	Yes	0.00894181	3.71693
	ANLN	Yes	0.00448479	-4.62449
	ANO10	Yes	0.0149975	-2.99013
	ANO6	Yes	0.0157089	-2.23891
	ANP32A-IT1	No	0.0369566	3.26648
	ANP32B	Yes	0.0304444	3.33971
	ANTXR1	Yes	0.0259729	-2.26919
	ANXA1	Yes	0.000217711	-6.43296
	ANXA11	Yes	0.0208589	-2.21711
	ANXA2	Yes	0.00181504	-2.78912
	ANXA2P2	No	0.00389388	-5.00299
	ANXA3	Yes	0.00835141	-3.57944
	ANXA4	Yes	0.0327966	-2.10043
	ANXA7	Yes	0.00881893	-3.54318
	AOC3	Yes	0.0426765	-2.04406
	AP1AR	Yes	0.0121944	-2.24569
	AP1B1	Yes	0.00576015	-2.53063
	AP1G1	Yes	0.00449963	-3.1066
	AP2A1	Yes	0.0280999	-2.01854
	AP2M1	Yes	0.0195791	-2.06639
	AP3B1	Yes	0.00705363	-3.46837
	AP3M1	Yes	0.00795303	-4.27756
	AP4E1	Yes	0.0130553	-3.04513
	AP5M1	Yes	0.0142107	-2.37717
	AP5Z1	Yes	0.0191957	2.57723
	APAF1	Yes	0.00412598	-3.53166
	APC	Yes	0.00330995	-2.84842
	API5	Yes	0.00747182	-2.71124
	APLP1	Yes	0.0213616	-2.92439
	APLP2	Yes	0.00230032	-3.10736
	APMAP	Yes	0.00844202	-2.64252
	APOA1	Yes	0.00824159	7.97611
	APOC1	Yes	0.0268156	2.29073
	APOE	Yes	0.0165847	3.0138
	APOL6	Yes	0.00139032	23.2542
	APOOL	Yes	0.0127806	-2.42458
	APP	Yes	0.00819662	-2.5132
	APPBP2	Yes	0.019471	-2.37912
	APPL1	Yes	0.0126875	-2.01023
	APPL2	Yes	0.0484935	-2.13289
	AQR	Yes	0.00923221	-2.37872
	ARCN1	Yes	0.00594062	-3.36179
	AREL1	Yes	0.0256249	-2.12585
	ARF3	Yes	0.0171648	-2.21531
	ARF4	Yes	0.0393947	-2.14099
	ARF4-AS1	No	0.0326049	3.15184
	ARF5	Yes	0.0246143	2.17797
	ARFGAP1	Yes	0.0426308	2.24179
	ARFGEF1	Yes	0.0148267	-2.06344
	ARFGEF2	Yes	0.0329262	-2.16113
	ARFIP1	Yes	0.015503	-2.19843
	ARHGAP11A	Yes	0.00114804	-2.91264
	ARHGAP12	Yes	0.0373004	-2.14361
	ARHGAP17	Yes	0.00842178	-2.7667
	ARHGAP18	Yes	0.00269897	-2.72336
	ARHGAP19	Yes	0.0113993	-2.07013
	ARHGAP20	Yes	0.0432066	-2.57974
	ARHGAP27	Yes	0.0288159	-2.07654
	ARHGAP28	Yes	0.0180767	-2.94673
	ARHGAP29	Yes	0.0029552	-2.91867
	ARHGAP31	Yes	0.0243371	-3.45593
	ARHGAP42	Yes	0.00253435	-3.53001
	ARHGAP44	Yes	0.0412299	-2.11032
	ARHGAP5	Yes	0.0117438	-2.13828
	ARHGAP5-AS1	No	0.0471315	-2.26758
	ARHGDIA	Yes	0.0413122	-2.24163
	ARHGEF10	Yes	0.0271526	-2.48425
	ARHGEF12	Yes	0.00302323	-3.11058
	ARHGEF18	Yes	0.013891	-2.79238
	ARHGEF28	Yes	0.0106015	-2.88442
	ARHGEF3	Yes	0.00787091	-3.34768
	ARHGEF39	Yes	0.00910415	-2.84014
	ARHGEF7	Yes	0.0197546	-2.64953
	ARID3B	Yes	0.0227359	-2.58167
	ARIH2OS	No	0.00797303	3.50529
	ARL13B	Yes	0.00415945	-2.0545
	ARL15	Yes	0.0165039	-2.88631
	ARL2BP	Yes	0.0272287	-2.26533
	ARL2-SNX15	No	0.0132677	-6.8985
	ARL5B	Yes	0.0183625	-2.96017
	ARL6	Yes	0.00223978	-3.04742
	ARL6IP1	Yes	0.00706677	-2.86609
	ARL6IP4	Yes	0.0233689	2.79964
	ARL8B	Yes	0.012677	-2.30951
	ARMC1	Yes	0.0177105	-2.01034
	ARMC8	Yes	0.0111133	-2.04444
	ARMCX1	Yes	0.0111988	-4.4524
	ARMCX5	Yes	0.0121084	-3.11767
	ARMT1	Yes	0.00479071	-3.11589
	ARNTL	No	0.0141094	-3.81292
	ARNTL2	No	0.0120762	-2.43876
	ARPC1B	Yes	0.00604637	-2.32951
	ARPP19	Yes	0.023339	-2.19037
	ARRB1	Yes	0.0439554	-2.0145
	ARRDC3	Yes	0.0195985	-2.59375
	ARRDC4	Yes	0.00101755	-3.74528
	ARSB	Yes	0.0330467	-2.04307
	ARSJ	Yes	0.00488201	-2.43148
	ARSK	Yes	0.0478904	-2.06432
	ARTN	Yes	0.0260455	2.314
	ARV1	Yes	0.0356877	-3.01366
	ASAH1	Yes	0.0384406	-2.47176
	ASAP1	Yes	0.0252738	-2.46061
	ASAP2	Yes	0.0425844	-2.69476
	ASB11	Yes	0.0398845	26.6837
	ASB7	Yes	0.0209898	-2.37231
	ASCC1	Yes	0.0212128	-2.47612
	ASCC3	Yes	0.00192445	-3.06614
	ASF1A	Yes	0.0053382	-3.59276
	ASIC3	Yes	0.0472878	2.18965
	ASIC4	Yes	2.70055e-07	10435
	ASMTL-AS1	No	0.0240544	2.01003
	ASNS	Yes	0.0499033	2.70347
	ASNSD1	Yes	0.0107211	-2.7021
	ASNSP1	No	0.0379599	5.10284
	ASPHD1	Yes	0.0226102	2.70386
	ASPM	Yes	0.0145154	-2.84465
	ASS1	Yes	0.00026315	5.50677
	ATAD2	Yes	0.00901922	-2.76177
	ATAD2B	Yes	0.00495757	-3.01061
	ATAT1	Yes	0.0495845	-2.004
	ATF1	Yes	0.0330202	-2.23487
	ATF4	Yes	0.00372936	2.76844
	ATF7	Yes	0.0415184	-2.00147
	ATG16L2	Yes	0.0103875	2.69715
	ATG4A	Yes	0.00288939	-2.62564
	ATL2	Yes	0.00880145	-2.88473
	ATMIN	Yes	0.00522699	-2.35843
	ATP10D	Yes	0.0019397	-3.96849
	ATP11A	Yes	0.015851	-2.66777
	ATP11B	Yes	0.025894	-2.81552
	ATP13A2	Yes	0.0431647	-2.04841
	ATP13A3	Yes	0.0095605	-3.15741
	ATP1A1	Yes	0.00672533	-2.768
	ATP1B1	Yes	0.0124422	-2.33247
	ATP1B3	Yes	0.00417985	-2.02383
	ATP23	Yes	0.0298704	-2.41469
	ATP2A2	Yes	0.0175629	-2.38214
	ATP2B4	Yes	0.0102026	-2.11209
	ATP2C1	Yes	0.0119325	-2.58898
	ATP5F1D	Yes	0.0141724	5.84819
	ATP5MC2	Yes	0.00346708	2.28502
	ATP5PF	Yes	0.0383883	-2.2741
	ATP6V1A	Yes	0.00802012	-2.06489
	ATP6V1B1	Yes	0.000328879	6.30302
	ATP6V1B2	Yes	0.0231051	-2.21303
	ATP6V1C1	Yes	0.00356462	-3.39366
	ATP6V1H	Yes	0.00716625	-2.43874
	ATP7A	Yes	0.00560289	-2.80817
	ATP7B	Yes	0.0268101	-3.02686
	ATP8B1	Yes	0.00672668	-2.94936
	ATR	Yes	0.00996052	-2.51298
	ATRN	Yes	0.0166585	-2.10709
	ATXN1L	Yes	0.00912456	-2.95702
	ATXN7L3	Yes	0.0346075	-2.01822
	ATXN7L3B	Yes	0.0366274	-2.01825
	AURKA	Yes	0.00124053	-3.02103
	AVPR1A	Yes	0.0130351	-3.19169
	AZGP1	Yes	0.00255867	6261.12
	AZIN1	Yes	0.00648763	-2.61388
	B2M	Yes	0.0359448	-2.04049
	B3GALNT1	Yes	0.000643451	-3.9021
	B3GALT6	Yes	0.0129606	2.35519
	B3GNT2	Yes	0.0122912	-2.20107
	B3GNT5	Yes	0.00599135	-3.74553
	B4GALT4	Yes	0.0172392	-2.06082
	B4GALT5	Yes	0.005043	-3.26207
	B4GALT6	Yes	0.0159745	-2.44727
	BABAM2	Yes	0.0409997	-2.01172
	BACE1	Yes	0.0106672	-2.36958
	BACH1	Yes	0.017864	-2.1177
	BAD	Yes	0.0199041	2.85822
	BAG2	Yes	0.000743327	-2.89648
	BAG3	Yes	0.00323035	-3.21139
	BAG6	Yes	0.0155623	-2.35626
	BAK1	Yes	0.0215248	-2.32989
	BARD1	Yes	0.00463941	-3.02233
	BBC3	Yes	0.00642001	2.51658
	BBS1	Yes	0.0304975	-2.69107
	BBS10	Yes	0.0112156	-3.53819
	BBS7	Yes	0.00561473	-2.15477
	BBX	Yes	0.00526064	-2.15215
	BCAR1	Yes	0.0101531	-2.47671
	BCAR3	Yes	0.0293966	-2.06227
	BCAS2	Yes	0.0139901	-2.39461
	BCCIP	Yes	0.00262999	-2.95001
	BCKDHB	Yes	0.0220851	-2.11474
	BCL10	Yes	0.00165013	-2.32766
	BCL11B	Yes	0.0162267	2.077
	BCL2L13	Yes	0.00588563	-2.25253
	BCL2L15	Yes	0.0131527	4.07256
	BCL9	Yes	0.0218125	-2.25186
	BCL9L	Yes	0.0172519	-3.23351
	BCLAF1	Yes	0.00328787	-2.71744
	BCRP3	No	0.0139067	15.2718
	BCS1L	Yes	0.0140157	-2.4242
	BEND4	Yes	0.0165614	-2.40352
	BEND7	Yes	0.0211237	-2.40301
	BEX1	Yes	0.00785301	2.62227
	BGLAP	Yes	0.00820967	14720.2
	BHLHA15	Yes	0.0417024	-2.61105
	BHLHE40	Yes	0.0330783	-2.24123
	BICC1	Yes	0.00961452	-2.07094
	BICD2	Yes	0.00792714	-2.80352
	BIRC2	Yes	0.0100511	-2.38279
	BIRC3	Yes	0.0367356	-2.51028
	BIRC6	Yes	0.0136986	-2.22595
	BLMH	Yes	0.00549194	-2.45962
	BLZF1	Yes	0.00936736	-2.59889
	BMI1	Yes	0.0234203	-3.49926
	BMP2	Yes	0.00372172	-2.26603
	BMP2K	Yes	0.00958955	-3.27234
	BMP6	Yes	0.0155698	-2.61117
	BMPR2	Yes	0.00133183	-2.34368
	BMS1P20	No	0.0262283	-2.24248
	BMS1P2-AGAP9	No	0.0482395	-2.31845
	BMT2	Yes	0.0122295	-2.56353
	BNIP2	Yes	0.00927105	-2.80459
	BNIPL	Yes	0.00725971	5.97434
	BOLA2-SMG1P6	No	0.0301606	-2.49681
	BOLA3	Yes	0.0147784	-2.17328
	BPGM	Yes	0.0238666	-2.18298
	BPNT2	Yes	0.0064683	-2.80263
	BRAP	Yes	0.00943206	-2.28243
	BRCA2	Yes	0.0144572	-2.87341
	BRCC3	Yes	0.00409278	-2.6133
	BRD3OS	Yes	0.0346737	-2.35962
	BRD8	Yes	0.0213711	-2.32982
	BRINP3	Yes	0.00779157	-3.31332
	BRIP1	Yes	0.0266214	-2.2816
	BRIX1	Yes	0.0125164	-2.47445
	BRMS1L	Yes	0.0340461	-2.1623
	BROX	Yes	0.0126334	-2.03286
	BTAF1	Yes	0.0189583	-2.90295
	BTBD1	Yes	0.00409423	-2.06242
	BTBD10	Yes	0.0208423	-3.0208
	BTBD3	Yes	0.0175595	-2.32461
	BTC	Yes	0.01889	-3.3998
	BTN2A1	Yes	0.0248212	-2.27892
	BTN2A2	Yes	0.0113185	-2.1254
	BTN3A1	Yes	0.0281666	-2.87228
	BTN3A3	Yes	0.0387604	-2.47795
	BTRC	Yes	0.0262862	-2.49872
	BUB1	Yes	0.00293471	-3.50055
	BUB1B	Yes	0.00335799	-3.50646
	BVES	Yes	0.0130143	-2.21372
	BZW1	Yes	0.00429634	-2.53239
	C10orf88	Yes	0.0328423	-2.05095
	C11orf96	Yes	0.0428169	2.08508
	C12orf4	Yes	0.0174679	-2.13127
	C12orf57	Yes	0.00147927	8.8672
	C12orf60	Yes	0.0378473	-2.83667
	C12orf75	Yes	0.0152301	-2.5362
	C16orf74	Yes	0.02774	2.00554
	C17orf107	Yes	0.0158568	2.27263
	C17orf49	Yes	0.00764963	2.85255
	C17orf80	Yes	0.0203846	-2.50781
	C18orf15	No	0.0323392	6193.07
	C18orf25	Yes	0.0124777	-2.58487
	C18orf54	Yes	0.00534693	-2.34874
	C19orf18	Yes	0.00177176	3.78434
	C19orf81	Yes	0.00496242	6.92372
	C1GALT1C1	Yes	0.0294487	-2.07208
	C1orf109	Yes	0.0137228	-3.00693
	C1orf112	Yes	0.0124292	-2.69357
	C1orf131	Yes	0.0125892	-2.10644
	C1orf35	Yes	0.0288292	2.63326
	C1orf54	Yes	0.0259173	2.46789
	C1orf74	Yes	0.0152626	-2.4611
	C1QBP	Yes	0.0149966	-2.53651
	C1QTNF6	Yes	0.0339487	3.74341
	C1S	Yes	0.0100125	-3.99224
	C20orf204	Yes	0.0245405	6.76132
	C21orf91	Yes	0.0125097	-2.12592
	C22orf23	Yes	0.0325001	-2.01269
	C2CD3	Yes	0.00991102	-3.38555
	C2orf49	Yes	0.0187461	-2.24111
	C2orf69	Yes	0.00205038	-2.24744
	C2orf76	Yes	0.0267351	-2.38813
	C3orf38	Yes	0.0210943	-2.30907
	C3orf52	Yes	0.00469906	-2.60355
	C4A	Yes	0.031351	2.76467
	C4orf33	Yes	0.0320546	-2.22945
	C5orf22	Yes	0.00277361	-3.18317
	C5orf24	Yes	0.014461	-2.51396
	C5orf34	Yes	0.0365632	-2.40727
	C5orf51	No	0.0145128	-2.55755
	C5orf63	Yes	0.0461785	2.44086
	C6orf120	Yes	0.00770137	-2.43028
	C6orf47	Yes	0.0132101	-2.07345
	C7orf25	Yes	0.0301003	-2.28595
	C7orf31	Yes	0.0409139	-2.38408
	C8orf33	Yes	0.0231373	-2.09105
	C9orf64	No	0.0033622	-3.1253
	CA13	Yes	0.0254385	-2.15854
	CA2	Yes	0.0190539	-2.32493
	CA8	Yes	0.00538488	-2.55792
	CAB39	Yes	0.00879859	-2.4111
	CAB39L	Yes	0.0409946	-2.30539
	CABP1	Yes	0.00157415	4.16536
	CACFD1	Yes	0.0364288	2.05429
	CACNA1B	Yes	0.0466697	3.56441
	CACNA1C	Yes	0.00911837	3.28998
	CACNA2D1	Yes	0.0170642	-2.08865
	CACNB4	Yes	0.0335709	-2.01769
	CACTIN	Yes	0.0276781	-2.07966
	CACUL1	Yes	0.0053431	-2.02185
	CACYBP	Yes	0.015327	-2.09086
	CAD	Yes	0.013575	-2.63219
	CADM1	Yes	0.00367324	-2.24936
	CALD1	Yes	0.00431756	-2.17704
	CALHM2	Yes	0.0252341	-2.59757
	CALHM5	Yes	0.00220181	-2.5409
	CAMK2N2	Yes	0.0404958	2.24744
	CAMSAP1	Yes	0.012251	-2.30911
	CAND1	Yes	0.00167841	-2.33418
	CAP1	Yes	0.0073084	-6.25707
	CAP2	Yes	0.00823835	-3.65934
	CAPN15	Yes	0.0345291	-2.27252
	CAPN7	Yes	0.0320193	-2.08571
	CAPRIN1	Yes	0.00366994	-3.327
	CAPS	Yes	0.00170679	5.06855
	CAPZA1	Yes	0.0128792	-2.90468
	CAPZA2	Yes	0.0161646	-2.31861
	CARD10	Yes	0.0109545	-3.45495
	CARD6	Yes	0.0354352	-2.32492
	CARMIL1	Yes	0.0167845	-2.6504
	CARMIL3	Yes	0.013397	2.9423
	CARNMT1	Yes	0.00923173	-2.03003
	CASC15	No	0.0105251	10.4438
	CASC9	No	0.00237803	11.4949
	CASP3	Yes	0.0177119	-2.49553
	CASP7	Yes	0.00767875	-3.29769
	CASP8	Yes	0.0152708	-2.74133
	CASP8AP2	Yes	0.0115244	-2.72983
	CAST	Yes	0.00401316	-2.65138
	CAT	Yes	0.0289521	-2.45488
	CBFB	Yes	0.00497958	-3.42903
	CBL	Yes	0.00524771	-2.55702
	CBLL1	Yes	0.00876791	-2.13597
	CBR4	Yes	0.00578479	-2.76316
	CBWD2	No	0.00862119	-2.91142
	CBX1	Yes	0.0189658	-2.38038
	CCDC107	Yes	0.00401461	2.89971
	CCDC113	Yes	0.0165004	-2.42807
	CCDC117	Yes	0.00302113	-2.79288
	CCDC125	Yes	0.00375721	-2.30451
	CCDC126	Yes	0.0351662	-2.2174
	CCDC138	Yes	0.00481228	-2.28254
	CCDC144A	Yes	0.0116568	2.67564
	CCDC32	Yes	0.0041841	-2.49159
	CCDC47	Yes	0.00860033	-2.33215
	CCDC50	Yes	0.007394	-2.60151
	CCDC58	No	0.0048969	-2.05895
	CCDC61	Yes	0.0343589	2.35477
	CCDC68	Yes	0.00403941	-3.05519
	CCDC7	Yes	0.0171462	-2.55856
	CCDC82	Yes	0.0105076	-2.32091
	CCDC85B	Yes	0.0344063	7.39581
	CCDC86	Yes	0.00856702	-4.08464
	CCDC89	Yes	0.00407882	-3.28273
	CCDC92B	No	0.0155669	2.21482
	CCDC93	Yes	0.0108489	-2.20082
	CCER2	Yes	0.00117064	6.46215
	CCKBR	Yes	0.0357733	-2.41104
	CCL2	Yes	0.00418617	-3.11099
	CCN1	Yes	0.00170246	-4.03534
	CCN2	Yes	7.11417e-05	-7.88488
	CCNA2	Yes	0.00337857	-3.09988
	CCNB1	Yes	0.00372521	-3.15668
	CCNB1IP1	Yes	0.00476286	3.05575
	CCNB2	Yes	0.0150488	-2.21409
	CCNC	Yes	0.00416409	-2.25193
	CCND1	Yes	0.005277	-2.27976
	CCND3	Yes	0.00785092	-2.6574
	CCNE1	Yes	0.0113401	-2.66205
	CCNF	Yes	0.00245503	-2.85251
	CCNG2	Yes	0.0151478	-2.29115
	CCNJ	Yes	0.00314317	-3.19349
	CCNT1	Yes	0.013718	-2.06265
	CCNT2	Yes	0.025453	-2.29012
	CCNYL1	Yes	0.000474762	-4.7438
	CCPG1	Yes	0.0322564	-2.46915
	CCSAP	Yes	0.016085	-2.42545
	CCSER2	Yes	0.0111489	-2.18899
	CCT2	Yes	0.0119632	-2.5504
	CCT4	Yes	0.00214627	-2.09012
	CCT5	Yes	0.00526094	-3.12452
	CCT6A	Yes	0.00406651	-2.87048
	CCT8	Yes	0.00938068	-2.06877
	CCZ1	Yes	0.0296937	-2.331
	CCZ1B	Yes	0.0263136	-2.95426
	CD109	Yes	0.00332362	-2.48096
	CD164	Yes	0.0190625	-2.80297
	CD2AP	Yes	0.00149038	-3.06121
	CD44	Yes	0.00032827	-2.66235
	CD55	Yes	0.0254674	-2.22574
	CD83	Yes	0.0163146	-2.04169
	CD84	Yes	0.0269121	10850.4
	CDC123	Yes	0.00332473	-2.38252
	CDC14A	Yes	0.0336372	-2.17509
	CDC14B	Yes	0.0120624	-2.34429
	CDC16	Yes	0.0215518	-2.17737
	CDC20	Yes	0.00893875	-2.18441
	CDC23	Yes	0.0119354	-3.27673
	CDC27	Yes	0.00513918	-2.71205
	CDC37	Yes	0.0300529	-2.00525
	CDC40	Yes	0.00550157	-2.44039
	CDC42	Yes	0.0161732	-2.17197
	CDC42EP3	Yes	0.00608438	-2.32735
	CDC42SE1	Yes	0.0118044	-2.45323
	CDC5L	Yes	0.00372899	-2.43899
	CDC6	Yes	0.0123416	-2.25439
	CDC73	Yes	0.00645467	-2.4906
	CDCA2	Yes	0.00185322	-2.54904
	CDCA8	Yes	0.00700403	-3.06109
	CDH1	Yes	0.0103147	-2.73006
	CDH24	Yes	0.0285282	-2.13089
	CDH3	Yes	0.0139232	-2.7151
	CDH4	Yes	0.00385175	4.39595
	CDH8	Yes	0.0395503	-2.05714
	CDIN1	Yes	0.0284467	-2.5649
	CDIP1	Yes	0.013793	-2.42177
	CDK10	Yes	0.0213624	2.30248
	CDK12	Yes	0.00249316	-3.59836
	CDK13	Yes	0.0188008	-2.38263
	CDK14	Yes	0.0216888	-2.35624
	CDK17	Yes	0.0311967	-2.46708
	CDK2	Yes	0.0295477	-2.58754
	CDK2AP1	Yes	0.0304776	-2.21474
	CDK5R1	Yes	0.0484679	-2.19757
	CDK5RAP3	Yes	0.00107673	2.55255
	CDK6	Yes	0.0118465	-2.06119
	CDK6-AS1	No	0.0102329	4.57336
	CDK7	Yes	0.0155741	-2.18401
	CDK8	Yes	0.00285785	-2.50313
	CDKN1A	Yes	0.0184071	-2.73514
	CDKN1C	Yes	0.0217681	2.30394
	CDKN2B	Yes	0.0112256	-2.14413
	CDON	Yes	0.00431507	-2.48408
	CDPF1	Yes	0.0077025	2.04149
	CDR2	Yes	0.00557613	-2.80274
	CDV3	Yes	0.0256978	-2.09182
	CDYL	Yes	0.0187509	-2.05405
	CEBPB	Yes	0.00101329	4.69693
	CEBPB-AS1	No	0.0059501	3.71157
	CELF4	Yes	0.0185599	4.33241
	CELF5	Yes	0.00433124	5.05675
	CELSR3	Yes	0.0281348	2.00414
	CEMIP2	Yes	0.00166181	-3.17625
	CEMP1	Yes	0.0394372	6.27208
	CENPA	Yes	0.0119946	-2.83459
	CENPC	Yes	0.00776108	-2.3001
	CENPE	Yes	0.00187828	-2.58052
	CENPF	Yes	0.00409327	-2.49478
	CENPI	Yes	0.00719252	-3.09544
	CENPK	Yes	0.0337071	-2.14306
	CENPQ	Yes	0.0311674	-2.00709
	CENPS	Yes	0.0303867	-2.04862
	CEP152	Yes	0.0206661	-2.35892
	CEP162	Yes	0.00920927	-2.51922
	CEP170	Yes	0.0237515	-2.52296
	CEP192	Yes	0.0208841	-2.11943
	CEP295	Yes	0.00951085	-2.81857
	CEP350	Yes	0.0222998	-2.07532
	CEP55	Yes	0.00635385	-3.74692
	CEP70	Yes	0.0148321	-2.05724
	CEP76	Yes	0.013701	-2.96368
	CEP85	Yes	0.0263478	-2.81733
	CEP95	Yes	0.041209	-2.13541
	CEP97	Yes	0.00511138	-2.21248
	CERS6-AS1	No	0.0471274	-5.49378
	CERT1	Yes	0.00252284	-2.53647
	CFAP298-TCP10L	No	0.0179088	-2.11127
	CFAP410	Yes	0.0099267	2.70654
	CFAP73	Yes	0.0327611	3.09228
	CFAP97	Yes	0.0365066	-2.03187
	CFC1	Yes	0.0148872	2.05066
	CFC1B	Yes	0.0234595	4789.12
	CFD	Yes	0.025283	2.89116
	CFL1	Yes	0.0146475	-2.07956
	CFL2	Yes	0.0193566	-2.05821
	CGA	Yes	0.0133161	-2.14957
	CGGBP1	Yes	0.0428087	-2.0557
	CGN	Yes	0.00649839	-2.95946
	CHAC1	Yes	0.00803382	2.62099
	CHAC2	Yes	0.00512205	-3.73226
	CHAMP1	Yes	0.0108507	-3.69312
	CHCHD5	Yes	0.00715397	3.71404
	CHD9	Yes	0.0129131	-2.49377
	CHKB	Yes	0.00714251	2.13677
	CHM	Yes	0.00940526	-2.96335
	CHML	Yes	0.0118664	-2.08117
	CHMP2B	Yes	0.0204555	-2.00898
	CHMP4A	Yes	0.0141793	2.55228
	CHN1	Yes	0.0400192	-2.5838
	CHN2	Yes	0.0112976	-2.62688
	CHORDC1	Yes	0.00115277	-4.35857
	CHORDC1P4	No	0.00293465	-5.88051
	CHPT1	Yes	0.0449126	-2.48348
	CHRFAM7A	Yes	0.0221055	-5.41458
	CHRNA5	Yes	0.00752605	-2.06311
	CHRNB1	Yes	0.00439617	-2.8934
	CHST15	Yes	0.01406	-2.96828
	CHSY1	Yes	0.0250563	-2.03646
	CHTF8	Yes	0.00916066	-6.25377
	CHUK	Yes	0.00354907	-3.18033
	CIAPIN1	Yes	0.00950471	-2.42561
	CILK1	Yes	0.0104455	-2.76451
	CIP2A	Yes	0.00143339	-3.10659
	CIRBP	Yes	0.00196863	3.56205
	CITED1	Yes	0.020151	3.3456
	CITED2	Yes	0.0273641	-2.02261
	CIZ1	Yes	0.0486951	-2.06487
	CKAP2	Yes	0.00488912	-3.22355
	CKAP2L	Yes	0.00257537	-3.02325
	CKAP5	Yes	0.00509658	-3.04462
	CKS1B	Yes	0.0381493	2.13057
	CKS2	Yes	0.0427026	-2.26008
	CLASP1	Yes	0.0103765	-2.6371
	CLASP2	Yes	0.0264836	-2.01657
	CLCN3	Yes	0.0106795	-2.22997
	CLCNKB	Yes	0.00421016	3.62552
	CLDN12	Yes	0.0197991	-2.44332
	CLDND1	Yes	0.0292289	-2.69546
	CLEC11A	Yes	0.00316316	3.82421
	CLIC5	Yes	0.0129701	-2.9546
	CLINT1	Yes	0.00569105	-3.12609
	CLMN	Yes	0.0041302	2.34584
	CLP1	Yes	0.018509	-2.15671
	CLPSL2	Yes	0.00479569	5.51501
	CLPTM1	Yes	0.0327153	-2.03511
	CLPX	Yes	0.00756567	-2.60398
	CLTC	Yes	0.00354652	-3.15235
	CLU	Yes	0.00241788	-3.77174
	CLVS1	Yes	0.00281406	50.7979
	CMPK1	Yes	0.00691594	-2.54852
	CMTM4	Yes	0.0201239	-2.55581
	CMTM6	Yes	0.000527434	-2.36494
	CMTR1	Yes	0.0140523	-2.39718
	CMTR2	Yes	0.0142929	-2.51177
	CNEP1R1	Yes	0.0253257	-2.1709
	CNFN	Yes	0.000592469	7.99699
	CNN2	Yes	0.00859535	-2.33933
	CNN3	Yes	0.0155401	-2.86837
	CNNM1	Yes	0.00887658	3.94988
	CNNM4	Yes	0.0374292	-2.44049
	CNOT1	Yes	0.00717468	-3.71031
	CNOT11	Yes	0.00404553	-3.21885
	CNOT6	Yes	0.00344316	-3.03263
	CNOT7	Yes	0.0182445	-2.07198
	CNRIP1	Yes	0.00598446	2.41569
	CNTN1	Yes	0.0173213	-2.19817
	COA8	Yes	0.0157515	2.21551
	COBL	Yes	0.0171321	-2.0193
	COBLL1	Yes	0.0322982	-2.08349
	COCH	Yes	0.030007	-2.21736
	COG1	Yes	0.0338629	-3.07467
	COG6	Yes	0.0118492	-2.68325
	COG8	Yes	0.010389	-2.784
	COL12A1	Yes	0.000223338	-7.08457
	COL1A1	Yes	0.0190022	-2.02007
	COL27A1	Yes	0.00451601	2.73212
	COL2A1	Yes	0.0100239	-2.75927
	COL4A1	Yes	0.00352088	-3.5573
	COL4A2	Yes	0.00594124	-3.08031
	COL4A4	Yes	0.0281354	-2.0013
	COL5A1	Yes	0.0348395	-2.09907
	COLCA1	No	0.0319448	2.80448
	COMMD10	Yes	0.0119787	-2.73443
	COMMD2	Yes	0.0170202	-2.00346
	COMMD3-BMI1	No	0.049531	-2.06068
	COMMD6	Yes	0.00491046	2.97847
	COMMD9	Yes	0.0155808	-2.10006
	COMT	Yes	0.0252927	-2.01269
	COMTD1	Yes	0.00113158	10.1085
	COPB1	Yes	0.0136466	-3.46029
	COPB2	Yes	0.00725111	-2.70381
	COPG2	Yes	0.0146922	-2.04035
	COPS2	Yes	0.0207805	-2.55178
	COPS3	Yes	0.00897759	-2.59061
	COPS4	Yes	0.0215841	-2.07491
	COPS8	Yes	0.0107154	-2.62711
	COQ10B	Yes	0.0028065	-3.9514
	COQ3	Yes	0.00448629	-2.49851
	COQ7	Yes	0.00873816	-2.12188
	COQ9	Yes	0.00866563	-2.26849
	CORO1A	Yes	0.0101928	-2.95538
	CORO1C	Yes	0.0067383	-2.97908
	CORO7	Yes	0.0121561	-2.5063
	CORT	Yes	0.019208	10028.5
	COX11	Yes	0.0301832	-2.07898
	COX14	Yes	0.0436582	2.14021
	COX20	Yes	0.0154484	-2.09864
	COX6B2	Yes	0.00642508	6.99085
	CPD	Yes	0.0055924	-2.46958
	CPEB4	Yes	0.00220396	-3.04426
	CPLX1	Yes	0.000945082	12.8956
	CPNE2	Yes	0.0185487	-3.26063
	CPNE3	Yes	0.00857152	-2.79309
	CPNE7	Yes	0.0243405	2.61102
	CPPED1	Yes	0.00251265	-2.72831
	CPS1	Yes	0.0177705	-2.5727
	CPT1B	Yes	0.00130999	2.27537
	CPXM1	Yes	0.00483085	-3.92937
	CRAMP1	Yes	0.0145594	-2.17957
	CREB1	Yes	0.00639108	-2.07876
	CRELD1	Yes	0.0148402	2.38347
	CRELD2	Yes	0.0369551	2.68765
	CREM	Yes	0.019215	-2.00139
	CRIM1	Yes	0.0050949	-2.33045
	CRKL	Yes	0.00819304	-2.35002
	CRLF3	Yes	0.0112007	-2.47527
	CRLS1	Yes	0.0181341	-2.08834
	CRNKL1	Yes	0.00195484	-2.42082
	CROT	Yes	0.00569999	-2.39742
	CRSP8P	No	0.0130316	-3.65699
	CRX	Yes	9.16937e-06	17629.3
	CRY1	Yes	0.0151829	-2.37167
	CRYBA2	Yes	0.0265107	3.7927
	CRYBG3	Yes	0.0206522	-2.73778
	CRYGS	Yes	0.0320091	2.50754
	CRYZ	Yes	0.00470834	-3.17537
	CS	Yes	0.0170851	-2.8001
	CSDE1	Yes	0.0116544	-2.3545
	CSE1L	Yes	0.00543123	-2.90339
	CSNK2A1	Yes	0.00764044	-2.00509
	CSNK2A3	Yes	0.000644116	-3.41261
	CSRNP1	Yes	0.00980505	-3.53343
	CSRNP2	Yes	0.0181203	-2.61328
	CSRP1	Yes	0.00289031	-3.15019
	CSTF2	Yes	0.0071425	-3.69766
	CSTF2T	Yes	0.00725565	-2.65357
	CSTF3	Yes	0.00754285	-2.42557
	CT55	Yes	0.00771037	4.79857
	CTCF	Yes	0.0153444	-2.10425
	CTDP1	Yes	0.0162543	-2.00655
	CTDSPL2	Yes	0.0307694	-2.05169
	CTNNA1	Yes	0.00420597	-3.41492
	CTNNA3	Yes	0.0215801	3.65029
	CTNND1	Yes	0.0036699	-3.19567
	CTPS2	Yes	0.0146055	-2.91213
	CTSA	Yes	0.00587852	-2.38149
	CTSC	Yes	0.0181942	-2.03301
	CTSZ	Yes	0.00290866	-2.93355
	CTTN	Yes	0.017053	-2.07263
	CTTNBP2NL	Yes	0.00489748	-2.78839
	CTU1	Yes	0.00469856	3.6932
	CUEDC2	Yes	0.0061906	2.06095
	CUL1	Yes	0.0209509	-2.09986
	CUL2	Yes	0.00430235	-3.14256
	CUL3	Yes	0.00511617	-3.05774
	CUL4A	Yes	0.0160096	-2.28114
	CWC22	Yes	0.0266825	-2.27459
	CXCL8	Yes	0.0220334	-2.80928
	CYB5B	Yes	0.00597229	-3.06356
	CYB5R4	Yes	0.00947104	-2.13926
	CYFIP1	Yes	0.016076	-2.65029
	CYHR1	No	0.0196777	3.34831
	CYLD	Yes	0.00500123	-2.48855
	CYP1A1	Yes	0.0107339	-4.19899
	CYP1B1	Yes	0.0022241	-2.87256
	CYP21A2	Yes	4.50015e-06	15969.5
	CYP24A1	Yes	0.0241981	4.50517
	CYP2D7	Yes	0.0439386	2.34883
	CYP39A1	Yes	0.0243069	-3.57458
	CYP7B1	Yes	0.0111496	-2.36753
	CYRIB	Yes	0.0272299	-2.53417
	CYSRT1	Yes	0.036634	3.51709
	CYTOR	No	0.0127504	2.7944
	DAAM2	Yes	0.0455991	-2.43262
	DAB2	Yes	0.0249167	-2.64196
	DACH2	Yes	0.0320148	2.78876
	DACT1	Yes	0.0206645	-2.18668
	DAG1	Yes	0.0190211	-2.49809
	DARS2	Yes	0.00860407	-3.71658
	DBF4	Yes	0.0152211	-2.33363
	DBR1	Yes	0.00529141	-2.46556
	DCAF1	Yes	0.0118428	-2.71689
	DCAF12	Yes	0.0145434	-2.17011
	DCAF13	Yes	0.00494743	-2.54607
	DCAF17	Yes	0.00412013	-3.24555
	DCAF6	Yes	0.0150547	-2.15504
	DCBLD1	Yes	0.00924966	-2.25539
	DCC	Yes	9.15681e-08	13954.6
	DCDC2	Yes	0.00238643	-2.46662
	DCK	Yes	0.0207677	-2.62947
	DCLRE1A	Yes	0.0164437	-3.97664
	DCLRE1B	Yes	0.0243004	-2.24402
	DCST1-AS1	No	0.0272736	2.71847
	DCTN1	Yes	0.0153039	-2.5015
	DCUN1D1	Yes	0.0056214	-2.34926
	DCXR	Yes	0.00978213	3.18012
	DDAH1	Yes	0.01027	-3.27283
	DDB1	Yes	0.00565515	-2.02035
	DDHD1	Yes	0.0230114	-2.14774
	DDHD2	Yes	0.0171333	-2.86891
	DDIAS	Yes	0.00171881	-3.01294
	DDIT3	Yes	0.00382867	5.06545
	DDR1	Yes	0.0221191	-2.44721
	DDX1	Yes	0.0036135	-2.72468
	DDX19A	Yes	0.00571493	-2.23338
	DDX19B	Yes	0.0118138	-2.51536
	DDX23	Yes	0.014348	-2.05916
	DDX3X	Yes	0.0333699	-2.05121
	DDX46	Yes	0.0017222	-2.16479
	DDX5	Yes	0.0093626	-2.75768
	DDX6	Yes	0.00586835	-2.65729
	DECR1	Yes	0.0111144	-2.9153
	DEF8	Yes	0.00651887	-2.7201
	DEGS2	Yes	0.00800502	3.09042
	DENND6B	Yes	0.00167305	3.77169
	DEPDC1	Yes	0.00226999	-2.9038
	DEPDC1B	Yes	0.0149983	-2.12248
	DEPDC7	Yes	0.0115775	-2.41508
	DERL1	Yes	0.0423814	-2.07568
	DERL3	Yes	0.000348865	39.1439
	DESI1	Yes	0.0184398	-2.03548
	DESI2	Yes	0.0242732	-2.75959
	DGCR11	No	0.0130183	-2.72899
	DGKA	Yes	0.0212787	-3.30964
	DGKB	Yes	0.0167128	6498.23
	DHCR24	Yes	0.00658712	-2.35933
	DHCR7	Yes	0.0363786	-2.03253
	DHDH	Yes	0.00017026	11.1891
	DHRS2	Yes	0.00301474	-2.70661
	DHRS4	Yes	0.00872798	2.78767
	DHRS4L1	No	0.00725014	4.10219
	DHX15	Yes	0.00269931	-2.92772
	DHX16	Yes	0.00585601	-2.34579
	DHX29	Yes	0.010668	-2.19361
	DHX32	Yes	0.017641	-2.24337
	DHX36	Yes	0.00532058	-2.1983
	DHX40	Yes	0.0243419	-2.62791
	DHX57	Yes	0.0107058	-2.74876
	DHX8	Yes	0.00627502	-2.03949
	DHX9	Yes	0.00441944	-2.6726
	DIAPH1	Yes	0.00518786	-2.8746
	DICER1	Yes	0.00859912	-2.51938
	DICER1-AS1	No	0.0155739	4.58111
	DIP2B	Yes	0.00530494	-3.23361
	DIPK1A	Yes	0.0246892	-2.38598
	DIXDC1	Yes	0.00748626	-2.12431
	DKFZP434A062	No	0.00262026	13.3011
	DKFZP586I1420	No	0.0354939	-2.14937
	DLAT	Yes	0.00623802	-2.79675
	DLD	Yes	0.0127784	-2.57638
	DLEU1	No	0.0275882	-2.02178
	DLEU2	No	0.0169092	-3.16661
	DLG1	Yes	0.0113977	-2.76947
	DLGAP5	Yes	0.00387109	-3.28032
	DLSTP1	No	0.0138519	-3.49566
	DLX2	Yes	0.02523	-2.99089
	DLX4	Yes	0.0013725	3.29522
	DM1-AS	No	0.00724856	4.17346
	DMAC2L	Yes	0.00925168	3.24727
	DMXL1	Yes	0.0177274	-2.43517
	DNA2	Yes	0.0097921	-2.76058
	DNAAF5	Yes	0.0241659	-2.26994
	DNAH17-AS1	No	0.00521958	5.77733
	DNAJA1	Yes	0.00982111	-2.12084
	DNAJA2	Yes	0.004337	-2.50229
	DNAJA3	Yes	0.014471	-2.99332
	DNAJB14	Yes	0.00490148	-2.4189
	DNAJB4	Yes	0.0169376	-2.33262
	DNAJC11	Yes	0.0144734	-2.95307
	DNAJC13	Yes	0.00448031	-2.65535
	DNAJC14	Yes	0.00733768	-3.37635
	DNAJC28	Yes	0.0244417	-2.62904
	DNAJC6	Yes	0.0177707	-3.44105
	DNASE1L1	Yes	0.0180033	-2.8094
	DNLZ	Yes	0.0407467	3.84259
	DNM1	Yes	0.0180892	-3.27427
	DNM2	Yes	0.0216905	-2.44324
	DNMBP	Yes	0.0171802	-2.02039
	DNMT3B	Yes	0.00585837	-3.68265
	DNPH1	Yes	0.0124424	2.36517
	DNTTIP2	Yes	0.00495616	-2.70872
	DOCK1	Yes	0.0234806	-2.92747
	DOCK4	Yes	0.0155495	-2.73955
	DOCK7	Yes	0.0129541	-2.54147
	DOCK8	Yes	0.0185299	-3.11499
	DOK3	Yes	0.0246498	-3.15377
	DOLK	Yes	0.0111445	-2.3698
	DOP1A	Yes	0.0159852	-3.54936
	DOP1B	Yes	0.029015	-2.06718
	DPF2	Yes	0.0323833	-2.10765
	DPH2	Yes	0.0433263	-2.08087
	DPH3	Yes	0.023871	-2.09395
	DPH6	Yes	0.039233	-2.01732
	DPM3	Yes	0.00628115	3.62399
	DPP3	Yes	0.00901837	-2.58296
	DPP6	Yes	0.0190307	7.63471
	DPP7	Yes	0.0116475	2.50915
	DPP8	Yes	0.0099296	-2.26472
	DPY19L1	Yes	0.0138903	-2.53971
	DPY19L4	Yes	0.0214803	-2.49053
	DPYD	Yes	0.0347267	-2.34817
	DR1	Yes	0.00891093	-2.14502
	DRAXIN	Yes	0.0424124	3.30081
	DRC3	Yes	0.0409459	2.49806
	DROSHA	Yes	0.0157744	-2.40386
	DSP	Yes	0.00240676	-3.32492
	DST	Yes	0.00878156	-2.61242
	DTD2	Yes	0.0488451	-2.02095
	DTWD2	Yes	0.0189386	-2.16434
	DUSP1	Yes	0.0283364	-2.10185
	DUSP11	Yes	0.030399	-2.24695
	DUSP14	Yes	0.0185697	-2.20075
	DUSP15	Yes	0.0233871	4.1221
	DUSP23	Yes	0.0218072	2.51165
	DYNC1LI1	Yes	0.0106616	-2.23835
	DYNC2H1	Yes	0.00722987	-2.38557
	DYNLL1	Yes	0.0117205	-2.59872
	DYNLT3	Yes	0.0139405	-2.31906
	DZIP1	Yes	0.0227616	-2.36096
	DZIP3	Yes	0.0115212	-2.40667
	E2F5	Yes	0.046694	-2.4359
	E2F7	Yes	0.0115577	-3.63555
	E2F8	Yes	0.0144721	-3.74363
	EAF1	Yes	0.0121622	-2.34223
	EAF2	Yes	0.037322	-2.45122
	EARS2	Yes	0.00957839	-2.22163
	EBAG9	Yes	0.0479925	-2.19257
	EBLN3P	No	0.0398675	-2.20866
	EBNA1BP2	Yes	0.0045205	-2.27447
	ECD	Yes	0.00390875	-3.62374
	ECHDC1	Yes	0.00440393	-2.29137
	ECT2	Yes	0.00323849	-2.94422
	ECT2L	Yes	0.0450629	6.07177
	EDC4	Yes	0.0120673	-2.7774
	EDEM2	Yes	0.0441855	-2.24136
	EDIL3	Yes	0.000486227	-3.2656
	EDNRB	Yes	0.00498941	-3.40414
	EDRF1	Yes	0.0114032	-3.31395
	EED	Yes	0.0334177	-2.06161
	EEF1AKMT1	Yes	0.0198267	-2.03017
	EEF1D	Yes	0.00821273	3.30281
	EFCAB14	Yes	0.0113749	-2.75946
	EFCAB7	Yes	0.0262423	-2.73448
	EFEMP1	Yes	0.0279712	-3.2522
	EFL1	Yes	0.0165739	-2.319
	EFNA2	Yes	0.0253008	3.14315
	EFNB2	Yes	0.00276094	-2.99266
	EFR3A	Yes	0.0126886	-3.28472
	EFR3B	Yes	0.00993716	-2.74568
	EFTUD2	Yes	0.0137326	-3.02389
	EGF	Yes	0.00807634	-2.96745
	EGLN1	Yes	0.0425752	-2.07385
	EHBP1	Yes	0.0330974	-2.29534
	EHD1	Yes	0.0389886	-2.02762
	EHD3	Yes	0.0277455	-3.33311
	EHD4	Yes	0.00480575	-2.97075
	EHHADH	Yes	0.00125264	-3.61482
	EIF2AK1	Yes	0.0397131	-2.07676
	EIF2AK2	Yes	0.00508123	-2.12046
	EIF2AK3	Yes	0.0471229	-2.29743
	EIF2B5	Yes	0.0137408	-2.03331
	EIF2S1	Yes	0.00888477	-2.00715
	EIF4EBP1	Yes	0.000777247	4.28885
	EIF4EBP2	Yes	0.0144069	-2.01932
	EIF4ENIF1	Yes	0.0129123	-2.3883
	EIF4G1	Yes	0.00218954	-3.48219
	EIF4G2	Yes	0.00468441	-3.58211
	EIF4G3	Yes	0.00803376	-2.99876
	EIF4H	Yes	0.0251303	-2.685
	EIF5AL1	Yes	0.0047795	-3.21015
	ELAC2	Yes	0.0142033	-2.24892
	ELAVL1	Yes	0.011472	-2.35471
	ELF1	Yes	0.00429772	-4.17316
	ELF2	Yes	0.0106611	-2.83338
	ELF4	Yes	0.00895089	-3.00864
	ELK3	Yes	0.00172405	-3.38721
	ELMO2	Yes	0.049017	-2.37084
	ELMO3	Yes	0.010503	5.55961
	ELOA	Yes	0.00328363	-2.53857
	ELOC	Yes	0.0162909	-2.12274
	ELOVL2	Yes	0.0235957	-3.0781
	ELOVL6	Yes	0.000993394	-3.63603
	ELOVL7	Yes	0.0181231	-3.22049
	EMB	Yes	0.0112989	-2.52996
	EMC4	Yes	0.0226106	-2.60888
	EMC7	Yes	0.0211942	-2.11083
	EMC9	Yes	0.0371701	2.18043
	EMILIN2	Yes	0.00211059	-3.12229
	EML2-AS1	No	0.00267721	7.03016
	EML4	Yes	0.0096039	-2.38713
	EMP1	Yes	0.0121662	-3.77504
	EMSY	Yes	0.0228286	-2.21006
	ENC1	Yes	0.00179048	-4.23868
	ENDOD1	Yes	0.00170654	-2.69052
	ENDOV	Yes	0.00647462	2.33511
	ENHO	Yes	0.0195132	3.03423
	ENO3	Yes	0.00649639	2.43481
	ENPEP	Yes	0.0338862	-3.02927
	ENPP1	Yes	0.0151391	-2.20895
	ENPP2	Yes	0.0442631	-2.27452
	ENPP4	Yes	0.00340545	-2.82369
	ENPP5	Yes	0.0111059	-2.78353
	ENTPD4	Yes	0.0371596	-2.08228
	ENTPD7	Yes	0.00702852	-2.52365
	EOGT	Yes	0.00406188	-2.98295
	EPAS1	Yes	0.00260255	-3.56751
	EPB41	Yes	0.0267697	-2.06021
	EPB41L1	Yes	0.0231261	-2.15695
	EPB41L2	Yes	0.00428481	-3.73168
	EPB41L3	Yes	0.0145737	-2.88497
	EPB41L4A-AS1	No	0.0042989	4.5613
	EPB41L4B	Yes	0.0298869	-2.34657
	EPB41L5	Yes	0.0178827	-2.34125
	EPC2	Yes	0.0140577	-2.63418
	EPDR1	Yes	0.00564209	-2.84748
	EPHA2	Yes	0.00454733	-3.5006
	EPHA5	Yes	0.0115153	-2.62743
	EPHA5-AS1	No	0.0479139	3.4761
	EPHA7	Yes	0.0061078	-2.97583
	EPHB1	Yes	0.00295567	3.0751
	EPHX1	Yes	0.04206	-2.03761
	EPHX4	Yes	0.03949	-2.1751
	EPN2	Yes	0.039226	-2.37816
	EPS8	Yes	0.0268586	-2.58279
	EPS8L2	Yes	0.00447001	-3.07836
	ERAP2	Yes	0.00311256	-2.83946
	ERBIN	Yes	0.00681777	-3.18665
	ERC1	Yes	0.00808844	-2.07219
	ERCC1	Yes	0.00936674	2.2945
	ERCC2	Yes	0.0166277	2.59317
	ERCC3	Yes	0.0135471	-3.57301
	ERCC4	Yes	0.00567069	-2.00062
	ERCC6L	Yes	0.00470553	-3.53278
	ERGIC1	Yes	0.0297556	-2.21888
	ERI1	Yes	0.0100365	-2.69308
	ERI2	Yes	0.00482191	-2.40486
	ERMP1	Yes	0.0143801	-2.38879
	ERRFI1	Yes	0.00583399	-3.28642
	ERVK13-1	No	0.0204512	-2.72926
	ERVMER34-1	Yes	0.00199266	-3.0416
	ESCO2	Yes	0.00140111	-3.48192
	ESPL1	Yes	0.014693	-2.7804
	ESRP2	Yes	0.015753	-2.64323
	ESYT2	Yes	0.0258588	-2.74545
	ETF1	Yes	0.00292296	-2.89346
	ETFA	Yes	0.00590668	-2.81473
	ETNK1	Yes	0.0136882	-2.59618
	ETS1	Yes	0.0174918	-2.08929
	ETV1	Yes	0.00345197	-2.06411
	ETV2	Yes	0.0343432	4.79848
	ETV3	Yes	0.0360329	-2.27665
	ETV4	Yes	0.00445696	-2.35423
	ETV5	Yes	0.00800032	-2.97174
	ETV7	Yes	0.00597528	-2.68107
	EVA1B	Yes	0.0362237	3.70463
	EXD3	Yes	0.00564708	3.28711
	EXO1	Yes	0.0194545	-2.3375
	EXOC2	Yes	0.0133571	-2.49118
	EXOC3L4	Yes	0.00884461	5.86512
	EXOC5	Yes	0.0147619	-2.18264
	EXOC6	Yes	0.0142154	-2.03695
	EXOC6B	Yes	0.0259781	-2.45177
	EXOSC10	Yes	0.0293377	-2.94058
	EXT1	Yes	0.00594148	-2.88123
	EXT2	Yes	0.0044889	-2.81681
	EYA1	Yes	0.0176473	-2.5267
	EYA4	Yes	0.00973887	-3.17171
	F2RL1	Yes	0.00204822	-3.14726
	FAAP20	Yes	0.0284497	3.6502
	FABP5	Yes	0.0258529	-2.16223
	FABP6	Yes	0.0316606	4.39129
	FADD	Yes	0.0102605	-2.26691
	FAF2	Yes	0.010812	-2.77558
	FAH	Yes	0.028478	-2.04041
	FAIM	Yes	0.0107954	-2.77751
	FAM102B	No	0.0215645	-2.32331
	FAM111B	Yes	0.00107216	-3.65094
	FAM114A2	Yes	0.0082315	-2.30681
	FAM118B	Yes	0.0111517	-3.24134
	FAM120B	Yes	0.00847433	-3.31937
	FAM122B	No	0.0194306	-2.0846
	FAM126A	No	0.00804564	-2.4913
	FAM131C	Yes	0.0157746	2.82863
	FAM133B	Yes	0.0189588	-2.02093
	FAM135A	Yes	0.00757097	-2.51881
	FAM136A	Yes	0.00891586	-2.35567
	FAM13B	Yes	0.0165288	-3.11549
	FAM151B	Yes	0.0497568	-2.81059
	FAM168B	Yes	0.00681702	-3.10564
	FAM169A	Yes	0.00355105	-4.49408
	FAM171B	Yes	0.0224841	-2.55067
	FAM180A	Yes	0.0282872	8152.21
	FAM193A	Yes	0.0493134	-2.06944
	FAM199X	Yes	0.0063573	-2.78977
	FAM200A	Yes	0.0202433	-2.11846
	FAM207A	No	0.0217857	3.24677
	FAM20B	Yes	0.00477705	-2.02495
	FAM20C	Yes	0.00575481	3.63573
	FAM214A	No	0.0233665	-2.28836
	FAM216A	Yes	0.030594	-2.05351
	FAM225A	No	0.00216985	32.7773
	FAM228B	Yes	0.00136519	3.04913
	FAM229A	Yes	0.00323097	8.88814
	FAM241A	Yes	0.00408241	-2.18997
	FAM27E2	No	0.00737753	4.35137
	FAM3C	Yes	0.0204104	-2.55343
	FAM72B	Yes	0.016476	-2.06481
	FAM72C	Yes	0.00164407	-2.55624
	FAM83B	Yes	0.00778179	-2.69491
	FAM83D	Yes	0.00497181	-4.33866
	FAM83E	Yes	0.0173619	5.4403
	FAM8A1	Yes	0.0141786	-3.26234
	FAM91A1	Yes	0.00631905	-3.62098
	FAM98A	Yes	0.00269385	-3.04209
	FANCB	Yes	0.0488384	-2.2315
	FANCM	Yes	0.0289106	-2.86507
	FAR1	Yes	0.00377592	-2.76705
	FAR2	Yes	0.00452986	-3.35493
	FARSB	Yes	0.00724343	-2.633
	FAS	Yes	0.00727345	-2.49133
	FASN	Yes	0.0141687	-2.58068
	FASTKD1	Yes	0.00679965	-2.69977
	FASTKD2	Yes	0.00803517	-2.32816
	FASTKD3	Yes	0.0117684	-2.59859
	FASTKD5	Yes	0.00593032	-3.88826
	FAT1	Yes	0.0102579	-2.49782
	FAT4	Yes	0.00973775	-2.53586
	FBLL1	Yes	0.0112541	3.50148
	FBLN5	Yes	0.027692	-2.37474
	FBN1	Yes	0.0077075	-3.63088
	FBN2	Yes	0.00987202	-2.27181
	FBRS	Yes	0.0205618	-2.39988
	FBXL14	Yes	0.0443734	-2.46607
	FBXL15	Yes	0.0117544	4.55536
	FBXL17	Yes	0.0130713	-2.22044
	FBXL3	Yes	0.0110157	-2.59492
	FBXO11	Yes	0.0176742	-2.45022
	FBXO22	Yes	0.00605956	-2.04286
	FBXO28	Yes	0.015158	-2.56461
	FBXO3	Yes	0.00754772	-2.61449
	FBXO30	Yes	0.00506373	-3.68623
	FBXO38	Yes	0.0132671	-2.39391
	FBXO5	Yes	0.0222986	-3.17341
	FBXO8	Yes	0.044817	-2.36722
	FBXW2	Yes	0.0149418	-2.20853
	FCGR2A	Yes	0.0065736	8.21975
	FCGRT	Yes	0.00276259	2.05619
	FCHO2	Yes	0.0205162	-2.936
	FCHSD2	Yes	0.0403983	-2.15134
	FDXACB1	Yes	0.0249189	-2.12484
	FEM1B	Yes	0.0148972	-2.29433
	FEM1C	Yes	0.0155092	-2.90948
	FER	Yes	0.00959292	-2.96935
	FERMT1	Yes	0.014143	-2.98105
	FGD1	Yes	0.0360212	-3.26906
	FGD5-AS1	No	0.0132173	-2.68667
	FGF10	Yes	0.0279188	5.96554
	FGF21	Yes	0.00717426	3.99768
	FGF23	Yes	0.0276377	5.59805
	FGF5	Yes	0.0209388	-3.33952
	FGFR2	Yes	0.0166569	-2.13135
	FGFRL1	Yes	0.0231192	-2.33324
	FH	Yes	0.0172711	-2.43888
	FIG4	Yes	0.00267516	-2.39566
	FIGN	Yes	0.00285813	-2.39887
	FIGNL1	Yes	0.00928314	-2.237
	FIP1L1	Yes	0.0102473	-2.13223
	FITM2	Yes	0.0175076	-2.23444
	FKBP14	Yes	0.00619027	-2.10262
	FKBP15	Yes	0.0157724	-2.7202
	FKBP2	Yes	0.0120434	3.7444
	FKBP5	Yes	0.00290693	-3.41509
	FKBP7	Yes	0.0338595	-2.07359
	FKBP9P1	No	0.0184519	3.15034
	FLII	Yes	0.018282	-2.25325
	FLJ20021	No	0.0200198	2.707
	FLJ46875	No	0.0274803	2.78032
	FLJ46906	No	0.00140969	7.84829
	FLNA	Yes	0.0105692	-2.54669
	FLNC	Yes	0.0105601	-3.77363
	FLYWCH1	Yes	0.0144194	-2.44491
	FMNL1	Yes	0.0328747	-2.70099
	FN1	Yes	0.00494344	-2.47449
	FNBP1L	Yes	0.0410533	-2.13425
	FNDC10	Yes	0.0311695	2.01457
	FNDC3A	Yes	0.0274916	-2.48882
	FNDC3B	Yes	0.00194284	-2.67404
	FNIP2	Yes	0.00281848	-2.17928
	FOSL1	Yes	0.0220455	-2.47337
	FOXCUT	No	0.00754426	-2.44853
	FOXD3-AS1	No	0.00667131	3.48204
	FOXF1	Yes	0.0417202	-2.13345
	FOXF2	Yes	0.0480184	-2.23387
	FOXH1	Yes	0.00384967	13.1939
	FOXJ3	Yes	0.0210564	-2.17475
	FOXN2	Yes	0.0115395	-3.11135
	FOXO1	Yes	0.00672642	-2.79361
	FOXO3B	Yes	0.0174713	-2.18972
	FPGS	Yes	0.0248806	2.49658
	FPGT	Yes	0.00824072	-2.78606
	FRMD4A	Yes	0.018102	-2.14491
	FRMD4B	Yes	0.00419684	-2.8463
	FRMD5	Yes	0.041276	-2.11673
	FRMD6	Yes	0.0212124	-2.46813
	FRMD8	Yes	0.025828	-2.17734
	FSCN2	Yes	0.00489279	9.07284
	FSTL1	Yes	0.0305716	-2.13596
	FTL	Yes	0.0188677	2.20241
	FTO	Yes	0.0079983	-3.06061
	FTSJ3	Yes	0.00281721	-2.27838
	FUBP1	Yes	0.00268969	-2.40322
	FUCA1	Yes	0.0202625	-2.1835
	FUCA2	Yes	0.0025233	-3.02829
	FUS	Yes	0.00532655	-2.55349
	FUT10	Yes	0.0389532	-2.22478
	FUT2	Yes	0.00961201	9.8863
	FUT4	Yes	0.0328953	-2.45964
	FUT9	Yes	0.0140133	-2.01489
	FYCO1	Yes	0.0208923	-2.42147
	FYTTD1	Yes	0.00625377	-2.66519
	FZD5	Yes	0.0154794	-2.59839
	FZD6	Yes	0.0177362	-2.55225
	G2E3	Yes	0.00954488	-2.78959
	G3BP1	Yes	0.00584535	-2.98433
	G3BP2	Yes	0.00262964	-2.71024
	G6PD	Yes	0.00880779	-3.48634
	GAB1	Yes	0.00478035	-2.70636
	GABARAP	Yes	0.0199846	2.47294
	GABPA	Yes	0.00928084	-2.69326
	GABPB1	Yes	0.0209316	-2.03827
	GABRD	Yes	0.00472096	5.25728
	GAL	Yes	0.00245469	-2.70769
	GALC	Yes	0.0226807	-2.03651
	GALNT1	Yes	0.00741579	-2.96533
	GALNT13	Yes	0.0217949	-2.33516
	GALNT2	Yes	0.0079199	-2.54403
	GALNT3	Yes	0.00784461	-3.82663
	GALNT7	Yes	0.00839304	-2.54623
	GANAB	Yes	0.0175563	-2.62228
	GANC	Yes	0.012709	-2.42954
	GAPVD1	Yes	0.00363932	-2.05086
	GAR1	Yes	0.0141532	-2.03285
	GART	Yes	0.00448009	-2.50991
	GAS5	No	0.00190337	5.889
	GATA2	Yes	0.00681974	-3.40655
	GBE1	Yes	0.00251285	-2.73079
	GBF1	Yes	0.00851116	-3.35055
	GCC2	Yes	0.00379114	-2.33552
	GCH1	Yes	0.0274412	-2.41682
	GCHFR	Yes	0.024912	3.5034
	GCLC	Yes	0.0181819	-2.08115
	GCNT1	Yes	0.00332241	-2.30628
	GCNT2	Yes	0.00379319	-3.68562
	GCSAM	Yes	0.0449728	-3.04508
	GDAP1L1	Yes	0.000853084	20.4962
	GDF1	Yes	0.00575848	4.76012
	GDF15	Yes	0.000182396	9.64873
	GDF7	Yes	0.047344	2.08615
	GDNF	Yes	0.0286014	2.95065
	GEMIN4	Yes	0.0120686	-2.60276
	GEMIN5	Yes	0.00599405	-3.99644
	GEN1	Yes	0.00606937	-2.44485
	GET3	Yes	0.0258997	-2.16413
	GFM1	Yes	0.00517136	-3.37399
	GFM2	Yes	0.00544808	-3.40559
	GFRA2	Yes	0.0076155	2.7915
	GGA2	Yes	0.00441905	-2.39872
	GHITM	Yes	0.0247561	-2.25864
	GHR	Yes	0.0282731	-2.56958
	GIN1	Yes	0.0436712	-2.5776
	GINS1	Yes	0.00777646	-2.01796
	GIPC3	Yes	0.0246927	-2.67307
	GIT2	Yes	0.0207162	-2.70898
	GJA1	Yes	0.00661626	-2.76207
	GJB2	Yes	0.0117532	-2.74059
	GKAP1	Yes	0.0243358	2.00036
	GLDN	Yes	0.00969012	4.6488
	GLIPR1	Yes	0.0142086	-2.25582
	GLMN	Yes	0.00402204	-2.41761
	GLO1	Yes	0.00821911	-2.96411
	GLRX	Yes	0.0180116	-2.30404
	GLS	Yes	0.0136534	-2.6193
	GLT8D2	Yes	0.00811826	-2.96661
	GLUD1	Yes	0.015669	-2.80135
	GLUD2	Yes	0.00859642	-5.31779
	GLYR1	Yes	0.0104197	-2.62724
	GM2A	Yes	0.0254746	-2.09585
	GMFB	Yes	0.0236943	-2.36671
	GMIP	Yes	0.0186889	-2.4405
	GMPR	Yes	0.00829667	-3.38351
	GMPS	Yes	0.00393992	-3.15175
	GNA12	Yes	0.0173347	-2.61107
	GNA13	Yes	0.0221028	-2.11843
	GNAI1	Yes	0.0121723	-2.11833
	GNAI3	Yes	0.00376882	-2.42001
	GNB1	Yes	0.0205513	-2.33472
	GNB4	Yes	0.001401	-2.51449
	GNG12	Yes	0.00246434	-2.2069
	GNGT1	Yes	0.017004	4.26727
	GNL2	Yes	0.0218976	-2.07382
	GNPDA2	Yes	0.0173341	-2.74747
	GNPTAB	Yes	0.00450194	-2.32611
	GNS	Yes	0.00273014	-2.19746
	GOLGA2P10	No	0.0323267	6.35284
	GOLGA7	Yes	0.0387035	-2.05485
	GOLGA7B	Yes	0.0219734	3.43024
	GOLIM4	Yes	0.00763733	-2.51779
	GOLM1	Yes	0.0134597	-2.65204
	GOLM2	Yes	0.0242922	-2.50197
	GOLPH3	Yes	0.00638082	-2.35127
	GOLT1A	Yes	0.00226018	7.63525
	GORASP2	Yes	0.0243884	-2.1596
	GOT2	Yes	0.00718536	-2.46736
	GPAT3	Yes	0.0119134	-2.6472
	GPATCH11	Yes	0.00203018	-2.32311
	GPD1	Yes	0.0241118	-3.76524
	GPD1L	Yes	0.0188366	-2.62339
	GPD2	Yes	0.00762676	-2.51472
	GPI	Yes	0.00770999	-2.62886
	GPLD1	Yes	0.0353937	-2.09959
	GPN3	Yes	0.00645126	-2.25234
	GPR101	Yes	0.00114287	5.36141
	GPR137B	Yes	0.0263031	-2.01081
	GPR160	Yes	0.0266832	-2.38482
	GPR176	Yes	0.0365964	-2.35361
	GPR180	Yes	0.030859	-2.11021
	GPR63	Yes	0.0172926	-2.66531
	GPRASP2	Yes	0.00940053	-2.89195
	GPRC5A	Yes	0.0182804	-2.14162
	GPRIN1	Yes	0.0292577	-2.52584
	GPSM2	Yes	0.00729132	-3.16588
	GRAMD1C	Yes	0.00438249	-3.3889
	GRAMD2B	Yes	0.0144226	-2.07297
	GREB1L	Yes	0.00398449	-2.92485
	GREM1	Yes	0.000851767	-3.10259
	GREM2	Yes	0.0425158	-2.6676
	GRHL1	Yes	0.0125419	-3.10005
	GRIPAP1	Yes	0.0441995	-2.10447
	GRN	Yes	0.0169929	-2.15476
	GRPEL1	Yes	0.00608273	-2.64537
	GRTP1	Yes	0.041609	-2.17087
	GSC	Yes	0.00756339	3.13857
	GSDME	Yes	0.042082	-2.14766
	GSE1	Yes	0.0142626	-2.37068
	GSK3B	Yes	0.00703709	-2.79382
	GSKIP	Yes	0.0253861	-2.36402
	GSPT1	Yes	0.00131778	-3.43484
	GSTZ1	Yes	0.0133056	4.01013
	GTF2A1	Yes	0.00426597	-3.20622
	GTF2A2	Yes	0.0372376	-2.26349
	GTF2B	Yes	0.0332397	-2.34641
	GTF2E1	Yes	0.000707063	-2.94029
	GTF2E2	Yes	0.0133144	-2.26228
	GTF2H1	Yes	0.00786036	-2.34809
	GTF2H2	Yes	0.0190253	-4.09304
	GTF2H2B	No	0.0446455	-4.59397
	GTF2H2C	Yes	0.00689363	-2.30239
	GTF2H2C_2	No	0.013348	-2.40748
	GTF2I	Yes	0.0127477	-3.50292
	GTF2IRD2	Yes	0.0138208	2.31031
	GTF3C1	Yes	0.0294023	-2.04616
	GTF3C2	Yes	0.0123233	-2.6648
	GTF3C3	Yes	0.0320789	-2.2827
	GTPBP6	Yes	0.0104711	2.23189
	GUCA1B	Yes	0.00575516	4.4461
	GUCD1	Yes	0.0118561	-2.91857
	GUF1	Yes	0.00350669	-2.38425
	GULP1	Yes	0.0302898	-2.04382
	GXYLT2	Yes	0.030431	-2.02341
	GZF1	Yes	0.0270429	-2.26877
	H6PD	Yes	0.00835395	4.63746
	HACD3	Yes	0.0115174	-2.54703
	HACE1	Yes	0.0119223	-2.93943
	HACL1	Yes	0.0247136	-2.22622
	HAGHL	Yes	0.00780218	3.93272
	HAND2-AS1	No	0.0139634	5.73787
	HAPLN2	Yes	0.00451477	14.3751
	HAPLN4	Yes	0.0126971	9.19584
	HARS1	Yes	0.00983424	-2.67179
	HAS2-AS1	No	0.00164843	8.58737
	HAS3	Yes	0.0387898	-3.13868
	HASPIN	Yes	0.0080776	-3.38217
	HAT1	Yes	0.00566953	-2.4355
	HAUS2	Yes	0.0061806	-2.31228
	HAUS6	Yes	0.00772192	-2.4065
	HAVCR1P1	No	0.00248681	8.04746
	HBEGF	Yes	0.00727905	-2.71737
	HBQ1	Yes	0.0245147	6.4819
	HBS1L	Yes	0.00232506	-2.07039
	HBZ	Yes	0.00130031	7900.25
	HCCS	Yes	0.0138523	-2.31957
	HCFC2	Yes	0.0145343	-2.18019
	HCG18	No	0.00789858	-2.3683
	HCP5	No	0.0044079	-3.10581
	HDAC8	Yes	0.0170641	-2.06892
	HDLBP	Yes	0.0309616	-2.04732
	HDX	Yes	0.0289186	-2.5517
	HEATR1	Yes	0.00707297	-3.73107
	HEATR3	Yes	0.00510117	-2.00144
	HEATR5B	Yes	0.0134553	-3.89163
	HECTD1	Yes	0.0457782	-2.11804
	HECTD2	Yes	0.0168499	-2.67739
	HECTD3	Yes	0.020376	-2.3379
	HEG1	Yes	0.00817723	-2.46329
	HELLS	Yes	0.00484718	-2.41732
	HERC2P9	No	0.0245123	-3.0299
	HERC3	Yes	0.00720789	-3.4748
	HERC6	Yes	0.0230085	-3.29095
	HES1	Yes	0.0406378	2.10616
	HES4	Yes	0.00628944	9.27403
	HEXD	Yes	0.00254677	3.24384
	HEXIM2	Yes	0.00496273	2.38296
	HHIP	Yes	0.0231073	3.14804
	HHIPL1	Yes	0.00198488	8507.4
	HIF1A	Yes	0.0126283	-4.88843
	HIF1A-AS2	No	0.00399358	29.1947
	HIGD1A	Yes	0.00839047	-2.39159
	HIGD2A	Yes	0.00278145	2.53579
	HINT2	Yes	0.0259179	2.60414
	HIPK1	Yes	0.0100259	-2.57704
	HIRA	Yes	0.00788433	-2.12435
	HIVEP2	Yes	0.0104679	-2.41624
	HJURP	Yes	0.00595833	-2.50761
	HK1	Yes	0.00479631	-2.69272
	HLA-DOA	Yes	0.0128533	-2.13282
	HLA-DPA1	Yes	0.0250649	-3.12391
	HLA-DRB5	Yes	0.00463285	-2.58864
	HLTF	Yes	0.00725983	-3.63443
	HMCN1	Yes	0.0302197	-2.22449
	HMG20A	Yes	0.0146835	-2.47269
	HMGA2	Yes	0.00851387	-2.52452
	HMGCR	Yes	0.00481246	-2.39832
	HMGCS1	Yes	0.0160772	-2.54562
	HMGN2P46	No	0.0410976	9.81502
	HMGN3-AS1	No	0.0432292	-2.15853
	HMGN4	Yes	0.048627	-2.14154
	HMGXB3	Yes	0.00852697	-2.49232
	HMMR	Yes	0.00163865	-4.79806
	HMX1	Yes	0.0066962	4.71105
	HNMT	Yes	0.0031902	-2.42258
	HNRNPA2B1	Yes	0.00897482	-2.33933
	HNRNPAB	Yes	0.0121698	-2.68072
	HNRNPD	Yes	0.00803101	-2.29773
	HNRNPF	Yes	0.00919045	-2.72082
	HNRNPH2	Yes	0.0271572	-7.97182
	HNRNPLL	Yes	0.0145559	-2.23044
	HNRNPR	Yes	0.00602368	-3.22762
	HNRNPU	Yes	0.00979811	-2.1063
	HOMER2	Yes	0.0139479	-2.76667
	HOXA1	Yes	0.0329894	-2.69034
	HOXA6	Yes	0.0199217	-3.51164
	HOXB-AS1	No	0.042479	2.58405
	HOXC11	Yes	0.0184174	3.96436
	HOXC4	Yes	0.000436623	3.01592
	HOXC5	Yes	0.0438654	2.07499
	HOXC-AS1	No	0.00320215	4.72231
	HOXD1	Yes	0.0219287	-2.3955
	HOXD10	Yes	0.006438	-2.25228
	HPGD	Yes	0.00997006	-2.48411
	HPS3	Yes	0.00182412	-4.54243
	HPS5	Yes	0.00443871	-3.42034
	HPSE	Yes	0.00154531	-3.17904
	HRAT92	No	0.0108242	6.86132
	HRK	Yes	0.00251384	3.3063
	HS2ST1	Yes	0.00618468	-2.60123
	HS6ST2	Yes	0.0196131	-2.58361
	HSD17B1	Yes	0.00978733	4.61575
	HSD17B12	Yes	0.00535032	-2.46468
	HSD17B4	Yes	0.0247943	-2.57356
	HSD17B8	Yes	0.0251036	2.06695
	HSDL2	Yes	0.00158553	-3.17032
	HSF2	Yes	0.0334103	-2.16978
	HSP90B1	Yes	0.011541	3.278
	HSP90B2P	No	0.0202905	3.47847
	HSPA14	Yes	0.00396536	-2.67525
	HSPA1A	Yes	0.000551405	-4.79192
	HSPA1B	Yes	0.00095563	-4.65499
	HSPA2	Yes	0.00657169	-2.96363
	HSPA4	Yes	0.0011865	-3.64087
	HSPA4L	Yes	0.000760281	-3.17906
	HSPB1	Yes	0.00598873	3.29648
	HSPB8	Yes	0.00201772	-9.77885
	HSPB9	Yes	0.00179466	10.9374
	HSPE1	Yes	0.00473776	-3.04011
	HSPH1	Yes	0.000676991	-4.56572
	HYAL2	Yes	0.0259025	-2.35948
	HYLS1	Yes	0.0295234	-2.79044
	ICE1	Yes	0.00711298	-2.7117
	ICE2	Yes	0.0109236	-2.27043
	ICMT	Yes	0.00523587	-2.55433
	ID1	Yes	0.0135349	-2.34514
	ID2	Yes	0.0183734	-2.12074
	ID3	Yes	0.00439885	-2.23986
	IDE	Yes	0.00478274	-3.30848
	IDH1	Yes	0.0164976	-2.58584
	IDH3A	Yes	0.0114837	-3.27129
	IDS	Yes	0.0198723	-2.38414
	IDUA	Yes	0.0157369	2.58266
	IFI16	Yes	0.0458375	-9.07799
	IFI27L1	Yes	0.00647187	3.24414
	IFI27L2	Yes	0.0232498	3.46539
	IFI30	Yes	0.00433853	-2.1822
	IFI35	Yes	0.0152351	-2.35877
	IFI44	Yes	0.0145978	4.19316
	IFIT1	Yes	0.0080172	-2.69939
	IFITM2	Yes	0.0189667	-3.27855
	IFNGR1	Yes	0.0366691	-2.50292
	IFT172	Yes	0.0294569	-2.43827
	IFT57	Yes	0.0122564	-2.12786
	IFT81	Yes	0.0130846	-3.01047
	IGDCC3	Yes	0.0049624	2.90275
	IGF2BP3	Yes	0.0107256	-6.09476
	IGF2R	Yes	0.00566213	-2.86987
	IGFBP7	Yes	0.0110882	-2.13062
	IGSF6	Yes	0.0274079	15.0911
	IGSF9	Yes	0.00578598	3.91849
	IKBKE	Yes	0.0476328	-2.75961
	IKZF3	Yes	0.0312847	2.78676
	IKZF5	Yes	0.0207414	-2.04796
	IL13RA1	Yes	0.00409554	-2.59937
	IL15RA	Yes	0.0437925	-2.65372
	IL1RAP	Yes	0.00320258	-3.72462
	IL3RA	Yes	0.0171013	2.10724
	IL4R	Yes	0.015618	-3.44352
	IL6R	Yes	0.00392223	-2.87598
	IL6ST	Yes	0.00713678	-3.18859
	ILDR2	Yes	0.0145112	-2.67641
	ILF3	Yes	0.01165	-2.19882
	ILK	Yes	0.0165114	-2.87936
	IMPA1	Yes	0.00899306	-3.4088
	IMPDH1	Yes	0.0322014	-2.2698
	INAFM1	Yes	0.00617018	2.91239
	INCENP	Yes	0.00761568	-2.79936
	INE2	No	0.0444679	6359.71
	INHBE	Yes	0.0244707	2.98585
	INKA2-AS1	No	0.016983	2.77884
	INO80B-WBP1	No	0.00433285	2.57678
	INPP4A	Yes	0.00837836	-2.54442
	INPP4B	Yes	0.0105389	-2.74177
	INPP5F	Yes	0.00425518	-2.81237
	INSYN2B	Yes	0.025052	11546.2
	INTS12	Yes	0.0310013	-2.95319
	INTS13	Yes	0.00634192	-2.93246
	INTS14	Yes	0.0219381	-2.19027
	INTS2	Yes	0.0121308	-2.59441
	INTS4	Yes	0.0101436	-3.05023
	INTS8	Yes	0.0111978	-3.15811
	IPMK	Yes	0.0178152	-2.7699
	IPO4	Yes	0.042046	-2.03862
	IPO7	Yes	0.0209195	-2.27267
	IPO9-AS1	No	0.0216006	3.20289
	IQCB1	Yes	0.0372564	-2.0886
	IQCH	Yes	0.0340102	-2.68065
	IQCJ-SCHIP1	No	0.0177601	-3.33322
	IQGAP1	Yes	0.0155075	-3.00848
	IRAK1	Yes	0.020323	-2.47403
	IREB2	Yes	0.00675014	-2.20132
	IRF2	Yes	0.0367279	-2.76019
	IRF6	Yes	0.00835079	-2.38687
	IRS1	Yes	0.00480962	-2.6853
	IRS4	Yes	0.0305651	-2.19501
	ISG15	Yes	0.0324938	3.48977
	ISL1	Yes	0.040676	-2.35354
	ISL2	Yes	0.0184214	2.02077
	ISOC1	Yes	0.0102534	-2.98808
	IST1	Yes	0.0177212	-2.11231
	ITCH	Yes	0.00837222	-2.24638
	ITFG1	Yes	0.00635084	-2.38915
	ITGA1	Yes	0.0212457	-2.15728
	ITGA2	Yes	0.0152235	-2.24631
	ITGA5	Yes	0.00947003	-2.48622
	ITGA6	Yes	0.0173581	-2.06715
	ITGAV	Yes	0.00173723	-4.03108
	ITGB1	Yes	0.0131871	-2.75156
	ITGB4	Yes	0.0280781	-2.89757
	ITGB5	Yes	0.0121096	-2.38385
	ITIH4	Yes	0.00253028	4.36764
	ITIH5	Yes	0.000434946	8.73882
	ITM2C	Yes	0.0100384	-2.26774
	ITPK1-AS1	No	0.00400715	16161.5
	ITPR3	Yes	0.0163915	-2.17673
	ITPRID2	Yes	0.0156617	-2.35506
	ITPRIPL2	Yes	0.0119138	-2.11642
	ITSN2	Yes	0.00639212	-2.15865
	IWS1	Yes	0.0030987	-2.50539
	IZUMO4	Yes	0.0356972	3.51519
	JADE2	Yes	0.0145535	-2.16212
	JADE3	Yes	0.0135881	-3.0196
	JAK1	Yes	0.00878331	-3.52613
	JAK2	Yes	0.0185674	-2.74512
	JCAD	Yes	0.0107581	-2.41731
	JDP2	Yes	0.0045942	3.39693
	JHY	Yes	0.0169417	-2.09052
	JKAMP	Yes	0.0417794	-2.15581
	JMJD1C	Yes	0.0124973	-2.52443
	JOSD2	Yes	0.0115894	4.83101
	JPT2	Yes	0.00368105	-2.21402
	JRKL	Yes	0.0106762	-3.00091
	JUNB	Yes	0.0326247	-2.23833
	JUND	Yes	0.000641587	5.0069
	KANK1	Yes	0.0204248	-2.52018
	KANK2	Yes	0.00140639	-3.26146
	KANSL1L	Yes	0.0102257	-2.80375
	KARS1	Yes	0.0108677	-2.58637
	KAT14	Yes	0.031117	-2.01217
	KAT2B	Yes	0.00652064	-3.27125
	KAT5	Yes	0.0254535	-2.91922
	KAT7	Yes	0.0221592	-2.33339
	KATNAL1	Yes	0.00173304	-2.5456
	KATNIP	Yes	0.0262183	-2.68203
	KBTBD2	Yes	0.0226771	-2.42429
	KBTBD4	Yes	0.00861565	-6.00185
	KBTBD8	Yes	0.00345032	-3.42574
	KCNG3	Yes	0.0435904	-2.57983
	KCNH3	Yes	0.0216899	2.33438
	KCNJ15	Yes	0.00816788	16.7893
	KCNJ4	Yes	0.00369545	3.39232
	KCNJ5	Yes	0.00202739	11842.8
	KCNK15	Yes	0.00292455	18.5465
	KCNMA1	Yes	3.54124e-05	14.2222
	KCNQ2	Yes	0.0207653	2.26055
	KCNQ5	Yes	0.0249844	-2.50081
	KCNV1	Yes	0.0426175	-3.0285
	KCTD10	Yes	0.0162082	-2.39702
	KCTD12	Yes	0.00755011	-2.63696
	KCTD13	Yes	0.0330489	-2.89449
	KCTD18	Yes	0.0272029	-2.91974
	KCTD20	Yes	0.00312657	-2.44322
	KCTD5	Yes	0.013059	-2.49015
	KCTD9	Yes	0.00703682	-3.32529
	KDELR3	Yes	0.0472886	-2.36761
	KDF1	Yes	0.0432402	-2.0602
	KDM1B	Yes	0.00266723	-2.58649
	KDM3A	Yes	0.0371361	-2.21191
	KDM3B	Yes	0.00973412	-2.90077
	KDM4A	Yes	0.0368956	-2.21319
	KDM4D	Yes	0.0147188	-3.07125
	KDM5B	Yes	0.00605223	-2.50658
	KDM5C	Yes	0.0260417	-2.39137
	KDM7A	Yes	0.0333753	-2.07709
	KIAA0100	No	0.0051815	-2.02719
	KIAA0232	Yes	0.00871004	-2.21614
	KIAA0319	Yes	0.00439164	-4.05877
	KIAA0895	No	0.0156437	-3.01559
	KIAA1191	Yes	0.0136236	-3.00577
	KIAA1586	Yes	0.0118129	-2.93204
	KIAA1671	Yes	0.00260294	-2.55216
	KIAA1755	Yes	0.0048281	12.9857
	KIAA1841	No	0.00660273	-2.30461
	KIDINS220	Yes	0.0151496	-2.67558
	KIF11	Yes	0.00640407	-2.21143
	KIF14	Yes	0.00586975	-2.42942
	KIF16B	Yes	0.00428455	-2.42114
	KIF18A	Yes	0.00765453	-3.61195
	KIF20A	Yes	0.00487173	-5.08151
	KIF20B	Yes	0.00111041	-2.227
	KIF23	Yes	0.013763	-2.76573
	KIF24	Yes	0.0136221	-2.19536
	KIF2A	Yes	0.00725667	-2.05022
	KIF3C	Yes	0.0115679	-2.32017
	KIF4A	Yes	0.00485603	-2.53428
	KIF4B	Yes	0.0284118	-3.02242
	KIF5B	Yes	0.00279468	-2.06512
	KIFAP3	Yes	0.0275027	-2.31018
	KIFBP	Yes	0.00395426	-2.76198
	KIFC1	Yes	0.00326518	-3.2649
	KIRREL1	Yes	0.0143689	-2.81517
	KITLG	Yes	0.017621	-2.46106
	KLF10	Yes	0.00594505	-3.66446
	KLF2	Yes	0.0375535	2.30477
	KLHDC7B	Yes	6.65198e-05	16.0297
	KLHL13	Yes	0.00862853	-3.29424
	KLHL14	Yes	0.0125042	-2.58655
	KLHL18	Yes	0.0132924	-2.6927
	KLHL2	Yes	0.00632315	-2.62864
	KLHL21	Yes	0.0116067	-2.89059
	KLHL23	Yes	0.002823	-5.27543
	KLHL28	Yes	0.00938157	-2.29628
	KLHL33	Yes	0.0011024	14623.8
	KLHL35	Yes	0.00330263	7.97566
	KLHL4	Yes	0.00250359	-3.09654
	KLHL9	Yes	0.0033574	-3.04308
	KLK1	Yes	0.00387684	8.44375
	KLRD1	Yes	0.0130972	20.7683
	KMT2E-AS1	No	0.000795083	3.15551
	KMT5B	Yes	0.00632151	-2.40844
	KNL1	Yes	0.00155265	-4.19407
	KNSTRN	Yes	0.00392294	-3.08468
	KPNA1	Yes	0.00283045	-2.71343
	KPNA2	Yes	0.00248857	-2.56662
	KPNA3	Yes	0.00849102	-3.76934
	KPNA4	Yes	0.00618283	-2.34793
	KRAS	Yes	0.0049188	-2.66878
	KREMEN1	Yes	0.0117313	-2.13221
	KRT222	Yes	0.00634497	-2.35403
	KRT80	Yes	0.0497066	-3.7478
	KRTAP19-1	Yes	0.00218294	9.10023
	KRTCAP3	Yes	0.00584191	6.0615
	KTI12	Yes	0.0189747	-2.2267
	KYNU	Yes	0.0217482	7.02337
	L3MBTL3	Yes	0.00972942	-2.64506
	LACC1	Yes	0.010363	-3.0568
	LACTB2	Yes	0.0252906	-3.11338
	LAIR1	Yes	0.00978978	13.5628
	LAMA3	Yes	0.0459166	-2.35603
	LAMB1	Yes	0.0235674	-2.0062
	LAMB3	Yes	7.92542e-05	-3.72214
	LAMC1	Yes	0.00927894	-3.09569
	LAMC2	Yes	0.00141405	-3.87585
	LAMP1	Yes	0.00245247	-3.12383
	LAMTOR3	Yes	0.0146728	-2.22656
	LAMTOR4	Yes	0.045306	3.72685
	LANCL1	Yes	0.0115614	-2.18068
	LARP4	Yes	0.00239726	-2.60145
	LARS2	Yes	0.00677829	-3.00674
	LAS1L	Yes	0.0130925	-2.20909
	LASP1	Yes	0.00726507	-2.45762
	LATS1	Yes	0.00649377	-3.02366
	LATS2	Yes	0.00607846	-2.99832
	LBH	Yes	0.00956126	-2.44321
	LBHD1	Yes	0.0168878	-3.58855
	LBX2	Yes	0.0379818	3.25544
	LCA5	Yes	0.0270086	-2.15363
	LCK	Yes	0.00836522	-3.38678
	LCMT2	Yes	0.0279667	-2.13388
	LCN12	Yes	0.0258561	8140.87
	LCP1	Yes	0.00531741	-2.85584
	LDAH	Yes	0.0124094	-2.28673
	LDHA	Yes	0.0104814	-3.4437
	LDHD	Yes	0.0489896	2.76884
	LDLRAD2	Yes	0.0107714	6.75322
	LDLRAD3	Yes	0.0216605	-2.1063
	LENG9	Yes	0.026252	4.73537
	LEO1	Yes	0.0119728	-2.57474
	LEPR	Yes	0.00801876	-2.22184
	LEPROTL1	Yes	0.031767	-2.01215
	LERFS	No	0.0443068	2.02082
	LGR4	Yes	0.00483243	-3.66549
	LHFPL2	Yes	0.00769246	-2.89873
	LHFPL6	Yes	0.0210748	-2.04011
	LIF	Yes	0.0465559	-3.15601
	LIFR	Yes	0.0136301	-2.394
	LIG4	Yes	0.00228016	-4.39767
	LIMA1	Yes	0.00187829	-3.95886
	LIME1	Yes	0.0040303	4.20009
	LIMK1	Yes	0.0224213	-2.69874
	LIMK2	Yes	0.0113129	-2.28517
	LIN28B	Yes	0.000999014	-4.73604
	LIN54	Yes	0.0167602	-2.0195
	LIN7B	Yes	0.00500813	2.81743
	LIN7C	Yes	0.00800841	-2.24584
	LIN9	Yes	0.0123382	-3.01624
	LINC00106	No	0.0437884	6.1963
	LINC00173	No	0.0174307	3.20066
	LINC00486	No	0.0342286	7123.42
	LINC00623	No	0.0120613	-2.15402
	LINC00634	No	0.00384691	4.04262
	LINC00641	No	0.0243893	-2.07626
	LINC00649	No	0.0109275	4.11783
	LINC00663	No	0.00365516	6.64756
	LINC00937	No	0.024905	2.71342
	LINC00987	No	0.0225838	9.01061
	LINC01000	No	0.0257902	3.38148
	LINC01023	No	0.0459409	4.90928
	LINC01033	No	0.00560281	4.80623
	LINC01128	No	0.0221365	-2.1653
	LINC01234	No	0.00650724	-2.75944
	LINC01252	No	0.000854591	13.3894
	LINC01278	No	0.0312375	-2.81711
	LINC01315	No	0.0233523	4.00181
	LINC01605	No	0.00656857	4.65809
	LINC01703	No	0.0482378	2.38275
	LINC01754	No	0.00771455	17.8872
	LINC01976	No	0.00479992	6.84484
	LINC02067	No	0.0294022	6.49112
	LINC02076	No	0.0221235	2.30442
	LINC02080	No	0.00813837	19.6093
	LINC02246	No	0.0126454	2.72189
	LINC02289	No	0.00154532	9288.4
	LINC02298	No	1.46044e-08	10693.6
	LINC02693	No	0.0135928	-2.18226
	LINC02875	No	0.00397831	7.65643
	LINS1	Yes	0.0262201	-2.02347
	LIPA	Yes	0.0499653	-2.22752
	LIPH	Yes	0.00948527	-3.16417
	LIPT1	Yes	0.0185945	-2.26411
	LKAAEAR1	Yes	0.00368625	7.50571
	LLGL2	Yes	0.00910396	-2.59449
	LMAN1	Yes	0.0138065	-2.85718
	LMBR1	Yes	0.0261338	-2.29462
	LMBRD2	Yes	0.00977959	-2.48397
	LMNB1	Yes	0.0116392	-2.90824
	LMO4	Yes	0.0106435	2.09206
	LMTK2	Yes	0.0149082	-2.39471
	LNX1	Yes	0.0110523	-2.89106
	LNX2	Yes	0.00781913	-3.78125
	LOC100128108	No	0.0487328	3.13719
	LOC100129484	No	0.000535634	5.32499
	LOC100129931	No	0.00126435	20503.1
	LOC100130744	No	0.0474713	-2.93368
	LOC100240735	No	0.00824764	3.18892
	LOC100270746	No	0.0328628	2.20643
	LOC100287896	No	0.0186787	-2.71238
	LOC100421372	No	0.0143137	-2.76547
	LOC100505588	No	0.0449158	2.64173
	LOC100505938	No	0.0142197	6.11597
	LOC100506083	No	0.0421208	-2.62737
	LOC100506258	No	0.0318738	6696.76
	LOC100506551	No	0.00263841	12.8953
	LOC100507599	No	0.0156657	-2.32544
	LOC100652768	No	0.00295967	5.22359
	LOC100996720	No	0.0024679	9871.82
	LOC101927045	No	0.0417816	-2.62916
	LOC101927164	No	0.00248957	8.63855
	LOC101927168	No	0.00325498	8.88636
	LOC101927476	No	0.0224684	9071.32
	LOC101927509	No	0.0422691	6.22816
	LOC101927752	No	0.0106575	2.29669
	LOC101928095	No	0.0283894	7.61535
	LOC101928295	No	0.00673522	16.5178
	LOC101928402	No	0.0361329	7.14338
	LOC101928510	No	0.028849	8984.47
	LOC101928855	No	0.0120435	7.3939
	LOC101929372	No	0.0107912	5.12839
	LOC101930071	No	0.0176228	3.88877
	LOC102724219	No	0.0224878	-3.56158
	LOC102724843	No	0.0224878	-3.56158
	LOC102724951	No	0.0224878	-3.56158
	LOC105370708	No	0.00134111	14.2278
	LOC105371566	No	0.00536818	9.68845
	LOC105372397	No	0.00255195	8.83603
	LOC105372990	No	0.00074516	11651.2
	LOC105373383	No	0.019698	4.41049
	LOC105373562	No	0.00261113	10.4426
	LOC105374297	No	0.0180276	3.19225
	LOC105377213	No	0.0080607	5.06803
	LOC105378948	No	0.0123884	3.27299
	LOC107984974	No	0.00256771	3.20248
	LOC107986876	No	0.0352082	5.03136
	LOC110091777	No	0.0487074	33.6171
	LOC112694756	No	0.00442934	-6.47843
	LOC114841035	No	0.0184831	2.40243
	LOC155060	No	0.00507567	3.95566
	LOC220729	No	0.0239609	-3.19169
	LOC254896	No	0.00605696	5.49216
	LOC257396	No	0.00232556	-5.51177
	LOC285191	No	0.000987482	6196.03
	LOC388436	No	0.00165459	35.5487
	LOC388780	No	0.00966731	4.68089
	LOC401021	No	0.00250651	3.83415
	LOC440311	No	0.00103976	4.83972
	LOC643201	No	0.0410607	-2.62725
	LOC730098	No	0.0118453	8.1428
	LOC730101	No	0.00878246	-3.25242
	LOC730202	No	0.0193076	3.01566
	LOC780529	No	0.000632558	4.20368
	LOC79999	No	0.00165459	35.5487
	LOXL1	Yes	0.0250838	-3.75584
	LOXL2	Yes	0.0306338	-2.14964
	LPCAT2	Yes	0.00272798	-4.10105
	LRBA	Yes	0.027726	-2.0741
	LRFN5	Yes	0.0252726	-2.46258
	LRIG2-DT	No	0.0403619	6.27138
	LRIG3	Yes	0.0373312	-2.71793
	LRP10	Yes	0.0130118	-2.11721
	LRP12	Yes	0.0204601	-2.84783
	LRP4	Yes	0.00778202	-2.98741
	LRP5	Yes	0.0207539	-2.79892
	LRP8	Yes	0.0133693	-2.41384
	LRPAP1	Yes	0.00938441	-2.20864
	LRRC23	Yes	0.0167551	2.41067
	LRRC24	Yes	0.0249973	17.8651
	LRRC34	Yes	0.0130492	-2.09678
	LRRC37A2	Yes	0.0418445	-2.56227
	LRRC37A3	Yes	0.0227934	-2.11402
	LRRC4	Yes	0.0251608	-2.86867
	LRRC40	Yes	0.0131982	-2.9154
	LRRC45	Yes	0.0380137	4.23101
	LRRC59	Yes	0.00719529	-3.00522
	LRRC75B	Yes	0.00233417	2.91475
	LRRC8B	Yes	0.00508268	-3.06076
	LRRC8C	Yes	0.0057211	-3.23006
	LRRC8E	Yes	0.0110162	-2.13133
	LRRTM3	Yes	0.0030029	6399.12
	LSAMP	Yes	0.045494	2.46964
	LSG1	Yes	0.0050418	-2.14956
	LSM14A	Yes	0.0225064	-2.36115
	LTB4R	Yes	0.0204074	2.06534
	LTBP1	Yes	0.0317537	-2.13901
	LTBP4	Yes	0.00446517	2.70676
	LTC4S	Yes	0.0144277	23.3574
	LTN1	Yes	0.012073	-2.55505
	LTV1	Yes	0.00402769	-2.86719
	LUC7L2	Yes	0.00865125	-2.47742
	LUM	Yes	0.000160293	-6.09457
	LUZP6	No	0.0165458	-2.37182
	LY6G6F-LY6G6D	No	0.00160758	11.8397
	LYN	Yes	0.00959766	-2.45581
	LYPLA1	Yes	0.0239655	-2.34776
	LYPLA2P2	No	0.0423595	-2.78788
	LYRM1	Yes	0.0156063	-2.09263
	LYRM9	Yes	0.0314415	2.22999
	LYSMD3	Yes	0.0120359	-3.30695
	MAB21L1	Yes	0.0149741	-2.95368
	MACF1	Yes	0.0171061	-2.27155
	MACIR	Yes	0.0431883	-2.20499
	MACROD1	Yes	0.00794987	2.7915
	MACROD2	Yes	0.0324671	3.01803
	MACROH2A1	Yes	0.00543059	-2.68311
	MAFK	Yes	0.00814377	-2.97616
	MAGED1	Yes	0.0224526	-2.28112
	MAGI2-AS3	No	0.033986	-2.33864
	MAGI3	Yes	0.011451	-2.31375
	MAIP1	Yes	0.00763443	-2.6297
	MAK16	Yes	0.0146558	-2.13615
	MALINC1	No	0.0193375	-2.48034
	MALT1	Yes	0.00315727	-2.50746
	MAMDC4	Yes	0.000552945	3.75037
	MAML1	Yes	0.0121165	-2.44479
	MAMLD1	Yes	0.0108249	-2.94997
	MAN1A1	Yes	0.00974645	-3.19848
	MAN2A1	Yes	0.0242041	-2.08596
	MANEA	Yes	0.0125897	-4.35824
	MAP1A	Yes	0.044315	-2.58827
	MAP1LC3B	Yes	0.0107035	-2.14429
	MAP2	Yes	0.0208625	-2.20147
	MAP2K1	Yes	0.00715536	-2.40901
	MAP2K2	Yes	0.0318336	2.12543
	MAP2K4	Yes	0.0215857	-2.35085
	MAP3K14	Yes	0.0493416	-2.17106
	MAP3K2	Yes	0.00352958	-2.47937
	MAP3K4	Yes	0.0259658	-2.1164
	MAP3K5	Yes	0.00635841	-2.93643
	MAP3K6	Yes	0.0068178	-2.71393
	MAP3K7	Yes	0.0162145	-2.43667
	MAP3K9	Yes	0.0430001	2.67886
	MAP4K3	Yes	0.0162067	-3.07367
	MAP6D1	Yes	0.0282689	-2.0572
	MAP7	Yes	0.00371389	-2.47753
	MAPK1	Yes	0.00544288	-2.49271
	MAPK11	Yes	0.00701055	2.68852
	MAPK13	Yes	0.000974513	-2.62351
	MAPK14	Yes	0.0113612	-2.69781
	MAPK6	Yes	0.00837118	-2.55648
	MAPK8	Yes	0.0219587	-2.68958
[truncated: 2,231 more rows]
