# Supplementary material for: 3′-tRF-CysGCA overexpression in HEK-293 cells alters the global expression profile and modulates cellular processes and pathways
Source: Funct Integr Genomics. 2023 Nov 21;23(4):341. doi: 10.1007/s10142-023-01272-0 (PMC10663186; doi:10.1007/s10142-023-01272-0)
Supplement: Supplementary file 1 — Supplementary file1 (ZIP 7237 KB) [file 10142_2023_1272_MOESM1_ESM.zip › Supplementary Material/Supplementary Tables/Table S5.xlsx]

## Sheet: Table S4
	Table S5. Proteins identified in each biological group and comparison of protein expression in HEK-293 clones vs. the parental HEK-293 cell line.
						Significant difference (HEK-293 clone vs parental cell line)1
		Detection				HEK-293 clone 1		HEK-293 clone 2		HEK-293 clone 3
	Protein	HEK-293 (parental cell line)	HEK-293 clone 1	HEK-293 clone 2	HEK-293 clone 3	P-value	Difference	P-value	Difference	P-value	Difference
	A1BG	+	+	+	-	0.000306105	9.08447	0.00520612	7.58077	4.621e-10	10.12
	A2M	+	+	+	+	0.0060355	-0.822014	Insignificant	Insignificant	0.000751428	-1.1729
	AAAS	+	+	+	+	Insignificant	Insignificant	Insignificant	Insignificant	Insignificant	Insignificant
	AACS	+	+	+	+	0.000233261	-0.241655	0.0063889	-0.295465	Insignificant	Insignificant
	AAGAB	+	+	+	+	0.00213424	0.168848	Insignificant	Insignificant	2.67969e-06	0.523834
	AAK1	+	+	+	+	Insignificant	Insignificant	Insignificant	Insignificant	0.00534465	0.298319
	AAMP	+	+	+	+	Insignificant	Insignificant	0.0394426	0.155958	0.0026314	0.283786
	AAR2	+	+	+	+	8.55337e-05	-0.238259	Insignificant	Insignificant	Insignificant	Insignificant
	AARS1	+	+	+	+	Insignificant	Insignificant	Insignificant	Insignificant	Insignificant	Insignificant
	AARS2	+	+	+	+	Insignificant	Insignificant	1.82201e-05	0.222438	0.000285649	-0.27758
	AARSD1	+	+	+	+	Insignificant	Insignificant	Insignificant	Insignificant	9.99729e-06	-0.703718
	AASDHPPT	+	+	+	+	6.69371e-07	0.404627	0.000156688	0.369492	8.18427e-08	0.507799
	AASS	+	+	+	+	0.0478219	0.107886	0.00140793	0.218952	Insignificant	Insignificant
	AATF	+	+	+	+	Insignificant	Insignificant	Insignificant	Insignificant	0.0166188	-0.194458
	ABCB1	+	+	+	+	Insignificant	Insignificant	0.000642569	-0.234357	0.018816	0.228018
	ABCB10	+	+	+	+	Insignificant	Insignificant	Insignificant	Insignificant	0.017275	-0.152433
	ABCB11	+	+	+	+	Insignificant	Insignificant	Insignificant	Insignificant	Insignificant	Insignificant
	ABCB6	+	+	+	+	Insignificant	Insignificant	Insignificant	Insignificant	Insignificant	Insignificant
	ABCB7	+	+	+	+	0.000277757	0.314943	0.000754208	0.320921	4.20449e-06	0.442577
	ABCB8	+	+	+	+	Insignificant	Insignificant	Insignificant	Insignificant	0.01959	0.355613
	ABCC1	+	+	+	+	0.000373261	0.377149	0.00103009	0.369861	2.6403e-05	0.571505
	ABCC4	+	+	+	+	Insignificant	Insignificant	Insignificant	Insignificant	0.0188129	-0.112542
	ABCD1	+	+	+	+	Insignificant	Insignificant	0.0309855	0.461973	0.0195857	0.633091
	ABCD3	+	+	+	+	Insignificant	Insignificant	Insignificant	Insignificant	0.00171331	-0.16836
	ABCD4	+	+	+	+	0.00352388	-0.625662	Insignificant	Insignificant	Insignificant	Insignificant
	ABCE1	+	+	+	+	0.00346767	-0.0863028	0.00235006	-0.144315	0.000470797	-0.118154
	ABCF1	+	+	+	+	Insignificant	Insignificant	0.019655	0.13266	0.0011785	0.2135
	ABCF2	+	+	+	+	0.0305949	-0.146256	0.0243985	-0.296436	0.000209856	0.330335
	ABCF3	+	+	+	+	0.0310851	0.102083	Insignificant	Insignificant	0.0021966	0.177555
	ABHD10	+	+	+	+	0.0057415	-0.0927811	Insignificant	Insignificant	8.5393e-05	-0.324414
	ABHD11	+	+	+	+	9.29449e-06	-0.600139	0.00336701	-0.234874	0.000481574	-0.356461
	ABHD12	+	+	+	+	5.64097e-07	0.658011	7.63765e-06	0.589497	8.11708e-06	0.80039
	ABHD13	+	+	+	+	0.00711467	0.492123	Insignificant	Insignificant	Insignificant	Insignificant
	ABHD14B	+	+	+	+	Insignificant	Insignificant	Insignificant	Insignificant	0.00860291	0.199284
	ABHD16A	+	+	+	+	4.75054e-05	0.439597	6.80679e-06	0.447882	0.000117485	0.503878
	ABHD6	+	+	+	+	Insignificant	Insignificant	Insignificant	Insignificant	Insignificant	Insignificant
	ABI1	+	+	+	+	0.0258901	0.168259	Insignificant	Insignificant	0.00317082	0.260395
	ABI2	+	+	+	+	1.29022e-05	0.467963	0.00483722	0.351556	1.38653e-06	0.638919
	ABL2	+	+	+	+	0.0333483	0.228311	0.0159174	0.169369	0.000571948	0.619443
	ABLIM1	+	+	+	+	0.0249765	0.261644	Insignificant	Insignificant	0.00311483	0.405564
	ABR	+	+	+	+	Insignificant	Insignificant	Insignificant	Insignificant	0.00177207	0.186166
	ABRACL	+	+	+	+	Insignificant	Insignificant	Insignificant	Insignificant	Insignificant	Insignificant
	ABRAXAS2	+	+	+	+	0.00301774	0.0880013	0.0122056	0.170096	1.76986e-06	0.234262
	ABT1	+	+	+	+	0.0296361	0.308045	0.0237653	0.332451	0.0198058	0.341349
	ACAA1	+	+	+	+	0.00155245	-0.40181	Insignificant	Insignificant	0.00232959	-0.295897
	ACAA2	+	+	+	+	0.0123394	0.21303	0.00765854	0.37056	Insignificant	Insignificant
	ACACA	+	+	+	+	6.06906e-10	0.371751	2.53586e-05	0.388765	2.37124e-10	0.383049
	ACAD10	+	+	+	+	0.0245154	-0.251164	0.0298891	0.233975	Insignificant	Insignificant
	ACAD11	+	+	+	+	0.00155579	-0.514364	Insignificant	Insignificant	0.000196819	-0.747991
	ACAD9	+	+	+	+	0.00188116	0.126268	0.00769128	0.279551	Insignificant	Insignificant
	ACADM	+	+	+	+	0.02925	0.108884	Insignificant	Insignificant	0.00383967	-0.241928
	ACADS	+	+	+	+	Insignificant	Insignificant	0.0357952	0.106594	5.79564e-05	-0.298607
	ACADSB	+	+	+	+	Insignificant	Insignificant	0.0415247	0.25326	Insignificant	Insignificant
	ACADVL	+	+	+	+	Insignificant	Insignificant	Insignificant	Insignificant	0.0147188	-0.146528
	ACAP2	+	+	+	+	Insignificant	Insignificant	Insignificant	Insignificant	Insignificant	Insignificant
	ACAT1	+	+	+	+	0.0137535	0.184892	0.0078652	0.222747	Insignificant	Insignificant
	ACAT2	+	+	+	+	1.52049e-05	0.254203	3.24252e-05	0.179371	Insignificant	Insignificant
	ACBD3	+	+	+	+	0.00134993	0.0832106	6.45256e-05	0.113237	9.30468e-06	0.114335
	ACBD5	+	+	+	+	Insignificant	Insignificant	Insignificant	Insignificant	0.0163036	0.188477
	ACBD6	+	+	+	+	0.00534747	-0.252963	0.000280506	-0.334931	0.0071053	0.327604
	ACBD7	+	+	+	+	Insignificant	Insignificant	Insignificant	Insignificant	Insignificant	Insignificant
	ACIN1	+	+	+	+	1.04833e-07	-0.284184	4.41998e-07	-0.27391	8.37282e-07	-0.345614
	ACLY	+	+	+	+	Insignificant	Insignificant	Insignificant	Insignificant	Insignificant	Insignificant
	ACO1	+	+	+	+	Insignificant	Insignificant	Insignificant	Insignificant	0.0251531	0.259208
	ACO2	+	+	+	+	0.00321702	-0.224437	Insignificant	Insignificant	7.13837e-05	-0.55414
	ACOT1	+	+	+	+	Insignificant	Insignificant	Insignificant	Insignificant	Insignificant	Insignificant
	ACOT13	+	+	+	+	Insignificant	Insignificant	0.0118672	0.221485	0.00694151	-0.183096
	ACOT2	+	+	+	+	Insignificant	Insignificant	Insignificant	Insignificant	Insignificant	Insignificant
	ACOT7	+	+	+	+	3.35266e-05	0.238647	6.71727e-06	0.247514	3.76524e-08	0.4834
	ACOT8	+	+	+	+	0.000151455	-0.383949	Insignificant	Insignificant	3.8773e-06	-0.639633
	ACOT9	+	+	+	+	0.00943815	-0.162903	Insignificant	Insignificant	0.03117	-0.143668
	ACOX1	+	+	+	+	Insignificant	Insignificant	Insignificant	Insignificant	0.0177827	-0.107018
	ACP1	+	+	+	+	0.0016933	-0.30019	0.0033546	-0.317295	Insignificant	Insignificant
	ACP2	+	+	+	+	0.000165696	-0.183999	Insignificant	Insignificant	6.86509e-05	-0.406519
	ACP6	+	+	+	+	0.0132867	-0.419291	Insignificant	Insignificant	0.00608423	-0.496131
	ACSF2	+	+	+	+	Insignificant	Insignificant	Insignificant	Insignificant	0.0159597	-0.211135
	ACSF3	+	+	+	+	Insignificant	Insignificant	0.0117021	0.296262	Insignificant	Insignificant
	ACSL1	+	+	+	+	0.0309749	0.074001	Insignificant	Insignificant	0.000823411	-0.176304
	ACSL3	+	+	+	+	3.26692e-05	0.131491	0.000162211	0.0810757	3.30548e-07	-0.16738
	ACSL4	+	+	+	+	0.0213132	-0.215123	5.07155e-05	-0.362115	0.000192749	-0.30896
	ACSS1	+	+	+	+	0.0112572	-0.297769	Insignificant	Insignificant	0.00676706	-0.333061
	ACSS2	+	+	+	+	Insignificant	Insignificant	Insignificant	Insignificant	0.00145928	0.374226
	ACTA1	+	+	+	+	0.00822482	0.208809	Insignificant	Insignificant	Insignificant	Insignificant
	ACTB	+	+	+	+	0.0339845	-0.139944	Insignificant	Insignificant	0.0358371	-0.187525
	ACTBL2	+	+	+	+	0.0335981	0.204778	Insignificant	Insignificant	Insignificant	Insignificant
	ACTG1	+	+	+	+	0.00152314	0.341763	Insignificant	Insignificant	Insignificant	Insignificant
	ACTL6A	+	+	+	+	Insignificant	Insignificant	0.0101072	-0.117736	1.49449e-05	-0.311221
	ACTN1	+	+	+	+	8.42998e-07	-0.435759	0.0121404	-0.611072	5.62868e-06	-0.396905
	ACTN4	+	+	+	+	Insignificant	Insignificant	Insignificant	Insignificant	Insignificant	Insignificant
	ACTR10	+	+	+	+	Insignificant	Insignificant	Insignificant	Insignificant	0.000210688	0.261772
	ACTR1A	+	+	+	+	0.00679257	0.0839459	0.000833081	0.195587	3.12851e-06	0.36294
	ACTR1B	+	+	+	+	Insignificant	Insignificant	0.0296832	0.130846	Insignificant	Insignificant
	ACTR2	+	+	+	+	0.000487455	0.179541	0.00028322	0.181137	2.58794e-05	0.282704
	ACTR3	+	+	+	+	0.00360096	0.174705	0.00223342	0.195074	0.00013074	0.291827
	ACTR6	+	+	+	+	0.0217598	0.195718	0.0388569	0.173125	Insignificant	Insignificant
	ACTR8	+	+	+	+	0.00630032	-0.292071	1.58368e-05	-0.375807	0.027968	-0.220533
	ACY1	+	+	+	+	Insignificant	Insignificant	Insignificant	Insignificant	Insignificant	Insignificant
	ACYP1	+	+	+	+	Insignificant	Insignificant	Insignificant	Insignificant	Insignificant	Insignificant
	ADA	+	+	+	+	Insignificant	Insignificant	Insignificant	Insignificant	Insignificant	Insignificant
	ADAM10	+	+	+	+	Insignificant	Insignificant	Insignificant	Insignificant	Insignificant	Insignificant
	ADAM15	+	+	+	+	0.0188177	0.27549	0.00106332	0.406163	0.0261198	0.24471
	ADAM17	+	+	+	+	0.00170133	0.453938	0.00155355	0.362403	0.00547786	0.390912
	ADAM9	+	+	+	+	0.00876638	0.275628	3.9346e-05	0.3	0.000624166	0.484154
	ADAMTS1	+	+	+	+	Insignificant	Insignificant	Insignificant	Insignificant	Insignificant	Insignificant
	ADAR	+	+	+	+	0.0133974	-0.154806	0.0316441	-0.138965	0.00211305	-0.235405
	ADARB1	+	+	+	+	Insignificant	Insignificant	0.0181527	4.28767	0.00328662	4.78836
	ADAT2	+	+	+	+	Insignificant	Insignificant	0.0147284	-4.11409	Insignificant	Insignificant
	ADAT3	+	+	+	+	Insignificant	Insignificant	Insignificant	Insignificant	0.00184489	-0.229538
	ADCK1	+	+	+	+	Insignificant	Insignificant	Insignificant	Insignificant	Insignificant	Insignificant
	ADD1	+	+	+	+	0.000953355	0.127058	0.0134727	0.174841	Insignificant	Insignificant
	ADD2	+	+	+	+	Insignificant	Insignificant	Insignificant	Insignificant	0.0255774	-0.10248
	ADD3	+	+	+	+	Insignificant	Insignificant	Insignificant	Insignificant	Insignificant	Insignificant
	ADGB	+	+	+	+	0.00388494	-6.4758	0.0181981	-5.10292	Insignificant	Insignificant
	ADGRE5	+	+	+	+	0.00213824	-0.265745	0.000444404	-0.376145	0.000557886	-0.369713
	ADGRG2	+	+	-	+	Insignificant	Insignificant	0.00437808	4.80865	Insignificant	Insignificant
	ADGRL2	+	+	+	+	0.00111293	0.371775	0.0131317	0.225301	0.000422328	-0.229485
	ADH5	+	+	+	+	Insignificant	Insignificant	Insignificant	Insignificant	Insignificant	Insignificant
	ADI1	+	+	+	+	0.0104272	-0.254994	0.0358433	-0.612119	3.38047e-06	-0.963626
	ADK	+	+	+	+	Insignificant	Insignificant	Insignificant	Insignificant	Insignificant	Insignificant
	ADNP	+	+	+	+	Insignificant	Insignificant	0.00120875	-0.0553013	0.000906697	-0.155949
	ADO	+	+	+	+	3.02731e-05	-0.236223	0.011185	-0.151745	0.0306491	-0.0616601
	ADPGK	+	+	+	+	0.00167596	0.133568	0.0470452	0.102951	Insignificant	Insignificant
	ADPRM	+	+	+	+	Insignificant	Insignificant	Insignificant	Insignificant	Insignificant	Insignificant
	ADPRS	+	+	+	+	2.83805e-05	-0.398966	2.17432e-05	-0.321214	0.000863824	-0.389008
	ADRM1	+	+	+	+	Insignificant	Insignificant	Insignificant	Insignificant	Insignificant	Insignificant
	ADSL	+	+	+	+	0.00135419	-0.221163	0.00244371	-0.236066	1.57662e-05	-0.185109
	ADSS2	+	+	+	+	0.000259531	0.164552	Insignificant	Insignificant	0.000123759	0.166272
	AEBP2	+	+	+	+	0.0268682	0.236016	Insignificant	Insignificant	0.0092868	0.294902
	AFDN	+	+	+	+	Insignificant	Insignificant	Insignificant	Insignificant	Insignificant	Insignificant
	AFF4	+	+	+	+	Insignificant	Insignificant	Insignificant	Insignificant	0.000820274	0.463728
	AFG3L2	+	+	+	+	0.00376347	0.151248	0.0112012	0.249832	Insignificant	Insignificant
	AFTPH	+	+	+	+	0.0414979	-0.268703	Insignificant	Insignificant	Insignificant	Insignificant
	AGA	+	+	+	+	0.0323183	-0.116351	Insignificant	Insignificant	0.0111235	-0.180973
	AGAP1	+	+	+	+	Insignificant	Insignificant	Insignificant	Insignificant	0.0182857	0.370969
	AGAP3	+	+	+	+	Insignificant	Insignificant	Insignificant	Insignificant	0.0133959	0.739914
	AGFG1	+	+	+	+	Insignificant	Insignificant	Insignificant	Insignificant	0.00517575	0.324711
	AGFG2	+	+	+	+	Insignificant	Insignificant	Insignificant	Insignificant	Insignificant	Insignificant
	AGGF1	+	+	+	+	Insignificant	Insignificant	Insignificant	Insignificant	Insignificant	Insignificant
	AGK	+	+	+	+	Insignificant	Insignificant	Insignificant	Insignificant	Insignificant	Insignificant
	AGL	+	+	+	+	Insignificant	Insignificant	0.0155487	-0.0534299	Insignificant	Insignificant
	AGO1	+	+	+	+	Insignificant	Insignificant	0.0101608	-0.316719	Insignificant	Insignificant
	AGO2	+	+	+	+	7.69777e-05	-0.28206	3.03373e-05	-0.317796	Insignificant	Insignificant
	AGPAT1	+	+	+	+	0.000309614	0.24427	0.00329336	0.294146	Insignificant	Insignificant
	AGPAT2	+	+	+	+	Insignificant	Insignificant	Insignificant	Insignificant	Insignificant	Insignificant
	AGPAT3	+	+	+	+	Insignificant	Insignificant	Insignificant	Insignificant	0.00505457	-0.269258
	AGPAT4	+	+	+	+	Insignificant	Insignificant	Insignificant	Insignificant	Insignificant	Insignificant
	AGPAT5	+	+	+	+	Insignificant	Insignificant	Insignificant	Insignificant	Insignificant	Insignificant
	AGPS	+	+	+	+	Insignificant	Insignificant	Insignificant	Insignificant	0.000815266	-0.242039
	AGRN	+	+	+	+	4.31472e-05	1.27337	0.000125504	1.09404	0.015443	0.487978
	AGTPBP1	+	+	+	+	0.010736	0.27568	0.0171778	0.240314	0.0475079	0.1921
	AGTRAP	+	+	+	+	Insignificant	Insignificant	0.00608469	0.336258	Insignificant	Insignificant
	AHCTF1	+	+	+	+	0.0260029	0.41517	Insignificant	Insignificant	Insignificant	Insignificant
	AHCY	+	+	+	+	Insignificant	Insignificant	Insignificant	Insignificant	0.00540921	0.133245
	AHCYL1	+	+	+	+	0.0146676	-0.199368	0.000428745	-0.279069	Insignificant	Insignificant
	AHCYL2	+	+	+	+	0.000517227	-0.239291	0.0121125	-0.143341	0.0262992	0.115893
	AHNAK	+	+	+	+	Insignificant	Insignificant	Insignificant	Insignificant	Insignificant	Insignificant
	AHNAK2	+	+	+	+	0.000322607	0.128508	Insignificant	Insignificant	Insignificant	Insignificant
	AHR	+	+	+	+	Insignificant	Insignificant	Insignificant	Insignificant	Insignificant	Insignificant
	AHSA1	+	+	+	+	2.42606e-05	-0.454457	0.00192191	-0.415371	0.00568502	-0.178427
	AHSG	+	+	+	+	0.00937465	-2.49217	8.55059e-08	-3.0364	0.00190331	-2.34977
	AIDA	+	+	+	+	Insignificant	Insignificant	Insignificant	Insignificant	Insignificant	Insignificant
	AIF1L	+	+	+	+	Insignificant	Insignificant	Insignificant	Insignificant	Insignificant	Insignificant
	AIFM1	+	+	+	+	0.00187874	-0.182421	Insignificant	Insignificant	Insignificant	Insignificant
	AIFM2	+	+	+	+	0.00219656	0.331331	0.000584166	0.431124	6.84404e-05	0.402314
	AIG1	+	+	+	+	Insignificant	Insignificant	Insignificant	Insignificant	Insignificant	Insignificant
	AIMP1	+	+	+	+	0.007049	-0.159576	0.00270795	-0.164703	0.00228097	-0.187134
	AIMP2	+	+	+	+	Insignificant	Insignificant	0.0403814	0.0425361	0.00291566	-0.0686747
	AIP	+	+	+	+	Insignificant	Insignificant	0.00878296	-0.0956367	Insignificant	Insignificant
	AK1	+	+	+	+	Insignificant	Insignificant	Insignificant	Insignificant	Insignificant	Insignificant
	AK2	+	+	+	+	0.00849175	-0.22352	Insignificant	Insignificant	0.000584834	-0.438796
	AK3	+	+	+	+	Insignificant	Insignificant	0.0384378	0.232949	0.0136326	-0.254804
	AK4	+	+	+	+	0.0214371	0.192878	0.0484879	0.227919	0.0198442	-0.272729
	AK6	+	+	+	+	0.0159639	-0.166061	0.0099004	-0.185976	Insignificant	Insignificant
	AKAP1	+	+	+	+	Insignificant	Insignificant	Insignificant	Insignificant	Insignificant	Insignificant
	AKAP10	+	+	+	+	Insignificant	Insignificant	Insignificant	Insignificant	0.00645249	0.266047
	AKAP12	+	+	+	+	0.000237519	0.139783	Insignificant	Insignificant	3.58367e-06	0.338245
	AKAP13	+	+	+	+	0.0433256	0.214207	Insignificant	Insignificant	0.00826311	0.281326
	AKAP17A	+	+	+	+	6.59769e-06	-0.225142	0.0202618	-0.191747	0.00693309	0.175223
	AKAP2	+	+	+	+	Insignificant	Insignificant	Insignificant	Insignificant	Insignificant	Insignificant
	AKAP8	+	+	+	+	3.83485e-06	-0.255503	4.26916e-07	-0.336241	1.18056e-06	-0.334405
	AKAP8L	+	+	+	+	8.01931e-05	-0.293889	1.41807e-06	-0.330929	4.9268e-05	-0.216912
	AKAP9	+	+	+	+	Insignificant	Insignificant	Insignificant	Insignificant	0.00455528	0.241998
	AKR1A1	+	+	+	+	0.00463701	-0.156148	Insignificant	Insignificant	Insignificant	Insignificant
	AKR1B1	+	+	+	+	0.000172971	-0.292123	6.30049e-05	-0.355421	Insignificant	Insignificant
	AKR1C2	+	+	+	+	0.00338485	-5.95388	0.00371169	-5.63421	0.00503061	-5.45885
	AKR1C3	+	+	+	+	Insignificant	Insignificant	Insignificant	Insignificant	Insignificant	Insignificant
	AKR1E2	+	+	+	+	Insignificant	Insignificant	Insignificant	Insignificant	Insignificant	Insignificant
	AKR7A2	+	+	+	+	Insignificant	Insignificant	Insignificant	Insignificant	Insignificant	Insignificant
	AKT1	+	+	+	+	0.027156	-0.234128	0.000183293	-0.408631	Insignificant	Insignificant
	AKT1S1	+	+	+	+	Insignificant	Insignificant	Insignificant	Insignificant	Insignificant	Insignificant
	AKT2	+	+	+	+	0.00528217	0.158074	Insignificant	Insignificant	0.000197327	0.219821
	AKT3	+	+	+	+	Insignificant	Insignificant	Insignificant	Insignificant	Insignificant	Insignificant
	AKTIP	+	+	+	+	Insignificant	Insignificant	Insignificant	Insignificant	Insignificant	Insignificant
	ALAD	+	+	+	+	Insignificant	Insignificant	Insignificant	Insignificant	Insignificant	Insignificant
	ALAS1	+	+	+	+	Insignificant	Insignificant	Insignificant	Insignificant	Insignificant	Insignificant
	ALB	+	+	+	+	0.0278461	-0.266333	Insignificant	Insignificant	0.00289005	-0.501593
	ALCAM	+	+	+	+	Insignificant	Insignificant	Insignificant	Insignificant	3.5104e-05	-0.655135
	ALDH16A1	+	+	+	+	8.42996e-06	-0.242245	3.43076e-05	-0.189545	6.67997e-07	-0.328156
	ALDH18A1	+	+	+	+	0.00437547	0.117515	0.00592591	0.248358	Insignificant	Insignificant
	ALDH1A2	+	+	+	+	2.41076e-05	-0.178942	2.81525e-06	-0.239727	2.04322e-06	0.467825
	ALDH1B1	+	+	+	+	Insignificant	Insignificant	Insignificant	Insignificant	0.00399731	-0.240321
	ALDH2	+	+	+	+	Insignificant	Insignificant	7.95321e-05	0.181306	0.0409166	-0.18444
	ALDH3A2	+	+	+	+	0.00735692	0.122217	0.0188218	0.17462	0.000349935	-0.186462
	ALDH4A1	+	+	+	+	0.00140841	-0.241204	Insignificant	Insignificant	6.66386e-05	-0.468757
	ALDH5A1	+	+	+	+	Insignificant	Insignificant	0.0203954	0.221656	0.00421568	-0.23113
	ALDH6A1	+	+	+	+	3.60443e-06	-0.484223	0.00346592	-0.138564	3.13901e-06	-0.730048
	ALDH7A1	+	+	+	+	0.0123034	0.196703	0.0202926	0.276205	Insignificant	Insignificant
	ALDH9A1	+	+	+	+	0.0146462	0.095204	0.000801782	0.145153	Insignificant	Insignificant
	ALDOA	+	+	+	+	0.000141878	0.318255	Insignificant	Insignificant	0.000197058	0.304138
	ALDOC	+	+	+	+	0.000712534	0.560065	Insignificant	Insignificant	0.00890606	0.538343
	ALG1	+	+	+	+	0.00341445	0.214646	0.000574709	0.294678	Insignificant	Insignificant
	ALG11	+	+	+	+	0.00473139	-0.265156	0.000921783	-0.24899	0.0115865	-0.181683
	ALG12	+	+	+	+	Insignificant	Insignificant	0.00836683	0.253051	0.00357796	-0.375946
	ALG14	+	+	+	+	Insignificant	Insignificant	Insignificant	Insignificant	Insignificant	Insignificant
	ALG2	+	+	+	+	Insignificant	Insignificant	Insignificant	Insignificant	Insignificant	Insignificant
	ALG3	+	+	+	+	9.48563e-06	0.433577	0.000174427	0.380628	Insignificant	Insignificant
	ALG5	+	+	+	+	Insignificant	Insignificant	Insignificant	Insignificant	Insignificant	Insignificant
	ALG6	+	+	+	+	0.00177505	0.297966	0.0107354	0.211002	Insignificant	Insignificant
	ALG8	+	+	+	+	5.9343e-05	0.402525	0.000449018	0.303238	0.00990902	0.296668
	ALG9	+	+	+	+	0.00293554	0.3312	0.0125538	0.230925	Insignificant	Insignificant
	ALKBH1	+	+	+	+	Insignificant	Insignificant	Insignificant	Insignificant	Insignificant	Insignificant
	ALKBH2	+	+	+	+	Insignificant	Insignificant	0.0198313	0.237576	0.00147364	-0.3496
	ALKBH4	+	+	+	+	0.0447106	-0.131336	0.0362805	-0.179253	Insignificant	Insignificant
	ALKBH5	+	+	+	+	Insignificant	Insignificant	Insignificant	Insignificant	Insignificant	Insignificant
	ALKBH6	+	+	+	+	0.00914717	0.191621	0.0026873	0.241208	2.3305e-05	0.47317
	ALYREF	+	+	+	+	0.0225301	0.28332	0.0315188	0.252804	0.0381023	0.324527
	AMBRA1	+	+	+	+	0.034817	0.768107	Insignificant	Insignificant	0.0427158	0.4976
	AMFR	+	+	+	+	0.0012821	0.539168	0.0143888	0.343088	0.0444425	0.27643
	AMMECR1	+	+	+	+	Insignificant	Insignificant	Insignificant	Insignificant	Insignificant	Insignificant
	AMOT	+	+	+	+	0.000431727	-0.331325	Insignificant	Insignificant	3.78731e-06	-0.587931
	AMOTL1	+	+	+	+	Insignificant	Insignificant	Insignificant	Insignificant	Insignificant	Insignificant
	AMPD2	+	+	+	+	0.000744938	-0.174431	0.000519275	-0.159277	Insignificant	Insignificant
	AMZ2	+	+	+	+	Insignificant	Insignificant	Insignificant	Insignificant	Insignificant	Insignificant
	ANAPC1	+	+	+	+	Insignificant	Insignificant	Insignificant	Insignificant	Insignificant	Insignificant
	ANAPC10	+	+	+	+	0.0375248	0.267947	0.0251617	0.312305	0.0204151	0.347859
	ANAPC11	+	+	+	+	Insignificant	Insignificant	0.0187348	-2.87621	0.0178032	-2.92644
	ANAPC13	+	+	+	+	0.0491649	0.129971	Insignificant	Insignificant	Insignificant	Insignificant
	ANAPC2	+	+	+	+	Insignificant	Insignificant	Insignificant	Insignificant	Insignificant	Insignificant
	ANAPC4	+	+	+	+	0.00506402	0.139638	6.24608e-05	0.182851	0.0055985	0.185179
	ANAPC5	+	+	+	+	Insignificant	Insignificant	0.0482217	0.0571632	0.00312001	0.140682
	ANAPC7	+	+	+	+	Insignificant	Insignificant	0.00176915	-0.0741215	Insignificant	Insignificant
	ANGEL1	+	+	+	+	Insignificant	Insignificant	Insignificant	Insignificant	Insignificant	Insignificant
	ANGEL2	+	+	+	+	Insignificant	Insignificant	Insignificant	Insignificant	Insignificant	Insignificant
	ANK2	+	+	+	+	Insignificant	Insignificant	Insignificant	Insignificant	0.00733718	-0.193659
	ANK3	+	+	+	+	Insignificant	Insignificant	Insignificant	Insignificant	Insignificant	Insignificant
	ANKFY1	+	+	+	+	0.00368181	0.125964	0.0112442	0.106279	0.00163038	0.145395
	ANKHD1	+	+	+	+	Insignificant	Insignificant	Insignificant	Insignificant	4.77075e-07	0.388997
	ANKLE2	+	+	+	+	Insignificant	Insignificant	0.00494466	-0.167512	Insignificant	Insignificant
	ANKMY2	+	+	+	+	0.00615311	-0.219467	0.0306393	-0.198611	0.0394021	-0.116592
	ANKRD13A	+	+	+	+	0.0183816	0.272392	Insignificant	Insignificant	0.0011387	0.43437
	ANKRD13C	+	+	+	+	Insignificant	Insignificant	Insignificant	Insignificant	Insignificant	Insignificant
	ANKRD17	+	+	+	+	0.00543811	0.119932	Insignificant	Insignificant	0.00371397	0.125726
	ANKRD28	+	+	+	+	Insignificant	Insignificant	Insignificant	Insignificant	Insignificant	Insignificant
	ANKRD40	+	+	+	+	Insignificant	Insignificant	Insignificant	Insignificant	0.0134616	0.26521
	ANKRD52	+	+	+	+	Insignificant	Insignificant	0.00155954	-0.313	Insignificant	Insignificant
	ANKRD54	+	+	+	+	0.00538768	-0.282466	0.00536177	-0.288427	Insignificant	Insignificant
	ANKS1A	+	+	+	+	Insignificant	Insignificant	Insignificant	Insignificant	Insignificant	Insignificant
	ANKZF1	+	+	+	+	Insignificant	Insignificant	0.034575	0.186792	0.000245761	0.477535
	ANLN	+	+	+	+	Insignificant	Insignificant	0.035661	-0.400953	Insignificant	Insignificant
	ANO1	+	+	+	+	Insignificant	Insignificant	Insignificant	Insignificant	Insignificant	Insignificant
	ANO10	+	+	+	+	Insignificant	Insignificant	Insignificant	Insignificant	Insignificant	Insignificant
	ANO6	+	+	+	+	0.00808107	0.228088	0.00124958	0.299572	0.00652336	0.223604
	ANP32A	+	+	+	+	0.00864224	-0.313589	Insignificant	Insignificant	0.024607	-0.177858
	ANP32B	+	+	+	+	0.00350288	-0.22712	0.00850644	-0.114506	0.000185527	-0.3348
	ANP32E	+	+	+	+	Insignificant	Insignificant	Insignificant	Insignificant	0.00162759	-0.252928
	ANTXR1	+	+	+	+	Insignificant	Insignificant	Insignificant	Insignificant	Insignificant	Insignificant
	ANTXR2	+	+	+	+	Insignificant	Insignificant	Insignificant	Insignificant	Insignificant	Insignificant
	ANXA1	+	+	+	+	0.000479327	0.959727	Insignificant	Insignificant	9.67933e-05	1.11196
	ANXA11	+	+	+	+	0.0002051	0.342193	0.000582508	0.300266	2.3252e-05	0.418666
	ANXA2	+	+	+	+	Insignificant	Insignificant	Insignificant	Insignificant	0.00170357	0.294127
	ANXA3	+	+	+	+	0.0137616	0.288917	Insignificant	Insignificant	Insignificant	Insignificant
	ANXA4	+	+	+	+	0.001299	0.416804	0.0030073	0.504708	0.000532516	0.440245
	ANXA5	+	+	+	+	Insignificant	Insignificant	Insignificant	Insignificant	0.000359375	-0.256234
	ANXA6	+	+	+	+	Insignificant	Insignificant	Insignificant	Insignificant	0.0229587	-0.134925
	ANXA7	+	+	+	+	0.000145065	0.122998	0.00357785	0.197737	0.000222266	0.274766
	AP1B1	+	+	+	+	Insignificant	Insignificant	Insignificant	Insignificant	0.0128519	0.110593
	AP1G1	+	+	+	+	3.57861e-09	0.329644	4.91653e-08	0.369722	1.54404e-07	0.43997
	AP1G2	+	+	+	+	1.55456e-05	-0.543131	6.57282e-06	-0.484459	9.58146e-06	-0.576584
	AP1M1	+	+	+	+	Insignificant	Insignificant	Insignificant	Insignificant	0.00195837	0.175616
	AP1S1	+	+	+	+	2.58509e-05	0.590359	0.0274692	0.351864	6.02674e-07	0.733299
	AP1S2	+	+	+	+	Insignificant	Insignificant	Insignificant	Insignificant	0.00244939	0.209975
	AP1S3	+	+	+	+	Insignificant	Insignificant	Insignificant	Insignificant	0.0157522	5.03652
	AP2A1	+	+	+	+	0.0176363	-0.248824	4.47409e-07	-0.307257	0.0282566	-0.0673253
	AP2A2	+	+	+	+	Insignificant	Insignificant	Insignificant	Insignificant	Insignificant	Insignificant
	AP2B1	+	+	+	+	Insignificant	Insignificant	Insignificant	Insignificant	0.000748	0.160408
	AP2M1	+	+	+	+	Insignificant	Insignificant	0.0264602	-0.104172	Insignificant	Insignificant
	AP2S1	+	+	+	+	Insignificant	Insignificant	0.0411989	-0.0819	0.0124952	0.14574
	AP3B1	+	+	+	+	0.000194556	0.220634	0.000625749	0.167661	1.63978e-06	0.346475
	AP3B2	+	+	+	+	Insignificant	Insignificant	Insignificant	Insignificant	Insignificant	Insignificant
	AP3D1	+	+	+	+	Insignificant	Insignificant	Insignificant	Insignificant	0.0168562	0.110174
	AP3M1	+	+	+	+	0.00182148	0.132555	Insignificant	Insignificant	4.64578e-05	0.24102
	AP3M2	+	+	+	+	Insignificant	Insignificant	Insignificant	Insignificant	Insignificant	Insignificant
	AP3S1	+	+	+	+	0.00015908	0.212309	0.00349871	0.200485	2.60059e-06	0.351709
	AP4B1	+	+	+	+	0.00608762	-0.333298	0.00138379	-0.424699	Insignificant	Insignificant
	AP4E1	+	+	+	+	Insignificant	Insignificant	Insignificant	Insignificant	Insignificant	Insignificant
	AP4M1	+	+	+	+	Insignificant	Insignificant	Insignificant	Insignificant	0.000922905	0.554831
	AP4S1	+	+	+	+	0.000294426	-0.8649	0.000613055	-0.821281	0.0115865	-0.476578
	AP5B1	+	+	+	+	Insignificant	Insignificant	Insignificant	Insignificant	0.00620869	1.02917
	AP5M1	+	+	+	+	Insignificant	Insignificant	0.00628576	-0.313301	Insignificant	Insignificant
	AP5S1	+	+	+	+	Insignificant	Insignificant	Insignificant	Insignificant	Insignificant	Insignificant
	AP5Z1	+	+	+	+	Insignificant	Insignificant	Insignificant	Insignificant	Insignificant	Insignificant
	APAF1	+	+	+	+	Insignificant	Insignificant	Insignificant	Insignificant	0.0296983	0.245422
	APBB1	+	+	+	+	Insignificant	Insignificant	Insignificant	Insignificant	0.0018374	0.41496
	APC	+	+	+	+	Insignificant	Insignificant	Insignificant	Insignificant	0.00394352	0.486858
	APEH	+	+	+	+	0.00247484	-0.0942094	Insignificant	Insignificant	0.0167554	-0.182487
	APEX1	+	+	+	+	2.67936e-06	-0.662317	8.49798e-05	-0.424532	2.30126e-09	-0.630607
	APH1A	+	+	+	+	Insignificant	Insignificant	Insignificant	Insignificant	Insignificant	Insignificant
	APH1B	+	+	+	+	Insignificant	Insignificant	Insignificant	Insignificant	Insignificant	Insignificant
	API5	+	+	+	+	Insignificant	Insignificant	Insignificant	Insignificant	0.0465803	0.0714951
	APIP	+	+	+	+	Insignificant	Insignificant	Insignificant	Insignificant	Insignificant	Insignificant
	APLP2	+	+	+	+	Insignificant	Insignificant	Insignificant	Insignificant	Insignificant	Insignificant
	APMAP	+	+	+	+	1.45104e-05	0.453119	2.77655e-05	0.50245	5.66736e-06	0.26669
	APOA1	+	+	+	+	0.0380368	-1.11446	Insignificant	Insignificant	0.00336449	-1.50101
	APOA4	+	+	+	+	Insignificant	Insignificant	Insignificant	Insignificant	Insignificant	Insignificant
	APOB	+	+	+	+	Insignificant	Insignificant	Insignificant	Insignificant	Insignificant	Insignificant
	APOBEC3B	+	+	+	+	Insignificant	Insignificant	Insignificant	Insignificant	0.00074747	-0.321713
	APOBEC3C	+	+	+	+	0.00268321	-0.253803	0.00282781	-0.266692	Insignificant	Insignificant
	APOBEC3F	+	+	+	+	Insignificant	Insignificant	Insignificant	Insignificant	Insignificant	Insignificant
	APOC3	+	+	+	+	0.00672759	-1.78914	Insignificant	Insignificant	6.28954e-05	-2.63573
	APOE	+	+	+	+	Insignificant	Insignificant	Insignificant	Insignificant	Insignificant	Insignificant
	APOH	-	+	-	+	Insignificant	Insignificant	Insignificant	Insignificant	6.4414e-07	-6.37537
	APOL2	+	+	+	+	0.000418052	0.634683	0.0171658	0.65658	0.00123566	0.43377
	APOO	+	+	+	+	0.00146499	0.149158	2.1961e-05	0.366455	5.31933e-05	0.30802
	APOOL	+	+	+	+	Insignificant	Insignificant	Insignificant	Insignificant	Insignificant	Insignificant
	APP	+	+	+	+	Insignificant	Insignificant	Insignificant	Insignificant	0.000788344	-0.384743
	APPL1	+	+	+	+	0.00180138	-0.164044	0.000552114	-0.18087	Insignificant	Insignificant
	APPL2	+	+	+	+	Insignificant	Insignificant	Insignificant	Insignificant	0.00702529	0.217778
	APRT	+	+	+	+	8.42043e-05	0.313454	0.0056298	0.309882	0.0061238	0.290009
	APTX	+	+	+	+	Insignificant	Insignificant	0.00341536	0.454967	0.0211219	0.32001
	AQR	+	+	+	+	Insignificant	Insignificant	Insignificant	Insignificant	Insignificant	Insignificant
	ARAF	+	+	+	+	0.00434493	-0.123667	0.0314448	-0.126235	0.000314252	0.266926
	ARAP1	+	+	+	+	Insignificant	Insignificant	Insignificant	Insignificant	0.00923511	0.24353
	ARCN1	+	+	+	+	0.00608122	0.0914602	Insignificant	Insignificant	4.33129e-07	0.232592
	ARF1	+	+	+	+	Insignificant	Insignificant	Insignificant	Insignificant	0.0163449	3.3747
	ARF4	+	+	+	+	0.0121713	-0.160327	0.00370542	-0.20286	0.00261569	-0.211038
	ARF5	+	+	+	+	0.0162025	-0.127186	Insignificant	Insignificant	0.0254868	0.11438
	ARF6	+	+	+	+	4.13657e-06	-0.339525	7.89959e-06	-0.33553	4.60909e-06	-0.529439
	ARFGAP1	+	+	+	+	0.000272187	-0.387557	0.000108261	-0.375213	Insignificant	Insignificant
	ARFGAP2	+	+	+	+	0.000612634	0.236971	9.76918e-05	0.263542	1.61963e-05	0.35653
	ARFGAP3	+	+	+	+	Insignificant	Insignificant	Insignificant	Insignificant	Insignificant	Insignificant
	ARFGEF1	+	+	+	+	Insignificant	Insignificant	Insignificant	Insignificant	2.25744e-06	0.452618
	ARFGEF2	+	+	+	+	Insignificant	Insignificant	Insignificant	Insignificant	0.0070541	0.232256
	ARFGEF3	+	+	+	+	0.00231134	0.261802	0.0140853	0.145384	0.000393152	0.295518
	ARFIP1	+	+	+	+	0.00146766	0.270562	0.00711139	0.19156	Insignificant	Insignificant
	ARFIP2	+	+	+	+	0.00715412	0.303795	0.0276803	0.229934	Insignificant	Insignificant
	ARFRP1	+	+	+	+	0.00633444	-0.319677	Insignificant	Insignificant	0.000781294	-0.463863
	ARG2	+	+	+	+	0.00146735	-0.381592	0.0235479	-0.212097	4.69947e-08	-1.43575
	ARGLU1	+	+	+	+	0.0062492	-0.140135	0.00656814	-0.165298	0.000274217	-0.404349
	ARHGAP1	+	+	+	+	0.00230332	0.19188	0.00888701	0.218999	3.59249e-05	0.359296
	ARHGAP10	+	+	+	+	Insignificant	Insignificant	Insignificant	Insignificant	Insignificant	Insignificant
	ARHGAP12	+	+	+	+	Insignificant	Insignificant	Insignificant	Insignificant	Insignificant	Insignificant
	ARHGAP17	+	+	+	+	0.00107286	0.193485	0.000595352	0.250888	1.14534e-05	0.347272
	ARHGAP18	+	+	+	+	0.00537319	0.14512	Insignificant	Insignificant	3.11805e-07	0.516088
	ARHGAP21	+	+	+	+	Insignificant	Insignificant	Insignificant	Insignificant	0.0271953	0.244137
	ARHGAP35	+	+	+	+	5.28243e-05	-0.296085	1.55188e-05	-0.354527	0.000504477	-0.259137
	ARHGAP5	+	+	+	+	0.000824755	-0.27702	0.000258075	-0.36629	0.00159896	-0.234629
	ARHGAP8	+	+	+	+	Insignificant	Insignificant	Insignificant	Insignificant	Insignificant	Insignificant
	ARHGDIA	+	+	+	+	Insignificant	Insignificant	Insignificant	Insignificant	Insignificant	Insignificant
	ARHGEF1	+	+	+	+	Insignificant	Insignificant	Insignificant	Insignificant	Insignificant	Insignificant
	ARHGEF10	+	+	+	+	Insignificant	Insignificant	Insignificant	Insignificant	Insignificant	Insignificant
	ARHGEF11	+	+	+	+	Insignificant	Insignificant	Insignificant	Insignificant	Insignificant	Insignificant
	ARHGEF12	+	+	+	+	0.00389656	0.219525	Insignificant	Insignificant	0.00657184	0.169167
	ARHGEF16	+	+	+	+	0.0310671	0.302739	Insignificant	Insignificant	Insignificant	Insignificant
	ARHGEF18	+	+	+	+	Insignificant	Insignificant	Insignificant	Insignificant	Insignificant	Insignificant
	ARHGEF2	+	+	+	+	0.00774046	-0.198683	Insignificant	Insignificant	0.0204358	-0.159104
	ARHGEF26	+	+	+	+	Insignificant	Insignificant	Insignificant	Insignificant	Insignificant	Insignificant
	ARHGEF40	+	+	+	+	0.00200678	-0.461566	0.000790873	-0.582346	Insignificant	Insignificant
	ARHGEF5	+	+	+	+	Insignificant	Insignificant	0.0403515	-0.185411	0.0377333	0.203146
	ARHGEF6	+	+	+	+	Insignificant	Insignificant	Insignificant	Insignificant	0.00747378	0.382859
	ARHGEF7	+	+	+	+	Insignificant	Insignificant	Insignificant	Insignificant	0.0014334	0.372683
	ARID1A	+	+	+	+	0.00343282	-0.168479	0.00536069	-0.165014	2.41019e-06	-0.525172
	ARID1B	+	+	+	+	Insignificant	Insignificant	Insignificant	Insignificant	0.00348948	-0.307754
	ARID2	+	+	+	+	0.00100352	-0.0907342	2.55988e-05	-0.209641	0.00144843	-0.331883
	ARID3A	+	+	+	+	0.0198923	0.211956	Insignificant	Insignificant	Insignificant	Insignificant
	ARID3B	+	+	+	+	0.00516122	0.17236	Insignificant	Insignificant	0.0308897	0.18021
	ARID4A	+	+	+	+	Insignificant	Insignificant	Insignificant	Insignificant	Insignificant	Insignificant
	ARID4B	+	+	+	+	Insignificant	Insignificant	Insignificant	Insignificant	0.0303903	0.184277
	ARIH1	+	+	+	+	Insignificant	Insignificant	0.000123945	-0.120951	3.45e-05	0.240831
	ARIH2	+	+	+	+	3.10032e-09	-0.397579	6.92511e-10	-0.384103	6.99669e-06	-0.213527
	ARL1	+	+	+	+	Insignificant	Insignificant	Insignificant	Insignificant	Insignificant	Insignificant
	ARL14EP	+	+	+	+	Insignificant	Insignificant	Insignificant	Insignificant	Insignificant	Insignificant
	ARL2	+	+	+	+	Insignificant	Insignificant	0.000267994	0.162516	0.000177449	0.251458
	ARL2BP	+	+	+	+	2.44275e-06	0.618631	2.84532e-06	0.639986	2.22679e-05	0.727546
	ARL3	+	+	+	+	Insignificant	Insignificant	0.00595543	0.143921	5.42184e-05	0.265537
	ARL5B	+	+	+	+	Insignificant	Insignificant	Insignificant	Insignificant	0.0178912	4.44523
	ARL6IP1	+	+	+	+	0.00790577	0.176956	Insignificant	Insignificant	Insignificant	Insignificant
	ARL6IP4	+	+	+	+	Insignificant	Insignificant	0.0444338	0.144781	0.00589068	0.416585
	ARL6IP5	+	+	+	+	0.025045	0.197905	0.0477656	0.167344	Insignificant	Insignificant
	ARL6IP6	+	+	+	+	0.00256885	0.419716	5.61792e-05	0.371524	Insignificant	Insignificant
	ARL8A	+	+	+	+	0.0197852	-0.177242	Insignificant	Insignificant	Insignificant	Insignificant
	ARL8B	+	+	+	+	0.000259473	-0.258118	0.0230911	-0.156278	0.000210383	-0.2468
	ARMC1	+	+	+	+	0.00677708	0.108122	0.0239254	0.164224	1.55899e-05	0.380824
	ARMC10	+	+	+	+	Insignificant	Insignificant	Insignificant	Insignificant	Insignificant	Insignificant
	ARMC6	+	+	+	+	0.000536553	-0.250035	3.52597e-05	-0.2602	0.000646959	-0.262909
	ARMC8	+	+	+	+	0.0286633	0.120572	Insignificant	Insignificant	0.0136427	0.240146
	ARMC9	+	+	+	+	0.00583299	0.380209	0.00028012	0.400138	1.26474e-06	1.0243
	ARMCX3	+	+	+	+	4.36569e-05	-0.415542	0.00602234	-0.185289	0.00521739	-0.211566
	ARMH3	+	+	+	+	0.0233095	-0.252636	Insignificant	Insignificant	Insignificant	Insignificant
	ARMT1	+	+	+	+	0.000998201	0.209657	0.00850139	0.174854	0.000600997	0.23312
	ARNT	+	+	+	+	Insignificant	Insignificant	Insignificant	Insignificant	Insignificant	Insignificant
	ARPC1A	+	+	+	+	Insignificant	Insignificant	Insignificant	Insignificant	Insignificant	Insignificant
	ARPC1B	+	+	+	+	0.0169071	0.229309	0.00381031	0.173013	1.02903e-07	0.644112
	ARPC2	+	+	+	+	0.0380376	0.139232	0.0337991	0.142713	0.00254646	0.249587
	ARPC3	+	+	+	+	Insignificant	Insignificant	Insignificant	Insignificant	0.00203474	0.298901
	ARPC4	+	+	+	+	Insignificant	Insignificant	Insignificant	Insignificant	Insignificant	Insignificant
	ARPC5	+	+	+	+	0.0160936	0.207978	0.00667855	0.195476	0.000585055	0.344918
	ARPC5L	+	+	+	+	2.64445e-05	0.332846	3.0504e-05	0.329123	4.8312e-06	0.409646
	ARPIN	+	+	+	+	Insignificant	Insignificant	Insignificant	Insignificant	Insignificant	Insignificant
	ARPP19	+	+	+	+	Insignificant	Insignificant	Insignificant	Insignificant	0.000242566	0.584597
	ARRB1	+	+	+	+	0.00490114	0.474926	Insignificant	Insignificant	0.000226235	0.793392
	ARRB2	+	+	+	+	Insignificant	Insignificant	0.00336779	0.197715	0.000917193	0.230701
	ARRDC1	+	+	+	+	0.000497532	0.249017	0.0026392	0.283836	0.00209221	0.27442
	ARSA	+	+	+	+	Insignificant	Insignificant	Insignificant	Insignificant	0.00186019	-0.331435
	ARSB	+	+	+	+	0.00388091	0.333205	Insignificant	Insignificant	0.0113976	0.154652
	ARV1	+	+	+	+	0.00147446	0.392675	Insignificant	Insignificant	Insignificant	Insignificant
	ARVCF	+	+	+	+	Insignificant	Insignificant	Insignificant	Insignificant	Insignificant	Insignificant
	AS3MT	+	+	+	+	0.039849	0.19225	Insignificant	Insignificant	3.27029e-05	0.592564
	ASAH1	+	+	+	+	3.04378e-05	0.354239	0.00492398	0.395605	5.15621e-05	0.563152
	ASAP1	+	+	+	+	Insignificant	Insignificant	0.00807855	-0.320279	Insignificant	Insignificant
	ASAP2	+	+	+	+	Insignificant	Insignificant	Insignificant	Insignificant	Insignificant	Insignificant
	ASB3	+	+	+	+	0.0295573	0.280655	Insignificant	Insignificant	0.0235563	0.406748
	ASB6	+	+	+	+	0.0258115	-0.19282	0.00555776	-0.401597	Insignificant	Insignificant
	ASCC1	+	+	+	+	0.0425599	0.167794	Insignificant	Insignificant	0.00498575	0.196143
	ASCC2	+	+	+	+	4.46005e-06	0.270868	0.0312153	0.146208	1.17323e-05	0.241193
	ASCC3	+	+	+	+	0.000300367	0.286208	0.0147403	0.207877	6.67753e-06	0.245929
	ASCL4	+	+	+	-	0.00986809	5.974	0.00991834	6.66904	6.33155e-09	9.28577
	ASF1A	+	+	+	+	Insignificant	Insignificant	Insignificant	Insignificant	0.0152007	0.190785
	ASF1B	+	+	+	+	0.00662352	-0.245872	0.00884208	-0.267525	Insignificant	Insignificant
	ASH2L	+	+	+	+	Insignificant	Insignificant	Insignificant	Insignificant	0.0309522	-0.076766
	ASL	+	+	+	+	0.000640245	-0.632787	0.00261342	-0.464326	0.00426196	-0.427927
	ASMTL	+	+	+	+	6.79223e-05	-1.03843	2.55513e-06	-0.773563	1.07277e-05	-0.560555
	ASNS	+	+	+	+	0.00334723	-0.528797	Insignificant	Insignificant	1.62739e-07	-0.362154
	ASPH	+	+	+	+	0.0151896	0.150699	0.0128354	0.103208	0.000123297	-0.148568
	ASPM	+	+	+	+	Insignificant	Insignificant	Insignificant	Insignificant	Insignificant	Insignificant
	ASPSCR1	+	+	+	+	0.00127271	-0.172791	Insignificant	Insignificant	0.012326	-0.11808
	ASRGL1	+	+	+	+	Insignificant	Insignificant	Insignificant	Insignificant	Insignificant	Insignificant
	ASS1	+	+	+	+	9.70546e-05	-1.45402	9.86129e-07	-0.797338	7.00556e-08	-1.0886
	ASXL2	+	+	+	+	0.00599044	0.653679	0.0274691	0.516592	0.00310952	0.672857
	ATAD1	+	+	+	+	Insignificant	Insignificant	0.01303	0.117211	Insignificant	Insignificant
	ATAD2	+	+	+	+	Insignificant	Insignificant	Insignificant	Insignificant	Insignificant	Insignificant
	ATAD2B	+	+	+	+	Insignificant	Insignificant	Insignificant	Insignificant	Insignificant	Insignificant
	ATAD3A	+	+	+	+	0.0414098	-0.112776	Insignificant	Insignificant	0.000646674	-0.288931
	ATAD3B	+	+	+	+	0.000271341	-0.25573	0.00343577	-0.173351	Insignificant	Insignificant
	ATAD5	+	+	+	+	0.000102492	0.51792	Insignificant	Insignificant	Insignificant	Insignificant
	ATAT1	+	+	+	+	0.00190469	0.252867	Insignificant	Insignificant	4.56854e-05	0.337765
	ATE1	+	+	+	+	Insignificant	Insignificant	Insignificant	Insignificant	Insignificant	Insignificant
	ATF3	+	+	+	+	0.0157884	-4.28746	Insignificant	Insignificant	0.0156413	-4.30751
	ATF6	+	+	+	+	Insignificant	Insignificant	Insignificant	Insignificant	0.024822	1.04365
	ATF7	+	+	+	+	Insignificant	Insignificant	Insignificant	Insignificant	Insignificant	Insignificant
	ATF7IP	+	+	+	+	8.05114e-07	-0.484608	1.10234e-06	-0.465017	6.46512e-08	-0.628822
	ATG101	+	+	+	+	Insignificant	Insignificant	Insignificant	Insignificant	Insignificant	Insignificant
	ATG13	+	+	+	+	0.000363238	0.413471	0.00626363	0.308384	2.30914e-05	0.587347
	ATG16L1	+	+	+	+	0.00501893	0.263522	0.0279658	0.160693	0.0260681	0.162216
	ATG2A	+	+	+	+	Insignificant	Insignificant	Insignificant	Insignificant	Insignificant	Insignificant
	ATG2B	+	+	+	+	3.54071e-05	-0.322791	0.00579327	-0.459781	0.0136251	-0.134288
	ATG3	+	+	+	+	2.38439e-05	0.187976	Insignificant	Insignificant	0.00440104	0.140194
	ATG4B	+	+	+	+	0.000175954	0.146406	Insignificant	Insignificant	0.000620553	0.493137
	ATG4C	+	+	+	+	Insignificant	Insignificant	Insignificant	Insignificant	Insignificant	Insignificant
	ATG5	+	+	+	+	0.0147553	0.161661	0.0047816	0.203721	0.00113459	0.264355
	ATG7	+	+	+	+	0.000640601	0.161728	Insignificant	Insignificant	0.00161214	0.143613
	ATG9A	+	+	+	+	0.00999558	0.146272	Insignificant	Insignificant	3.10905e-05	0.487594
	ATIC	+	+	+	+	Insignificant	Insignificant	0.00272482	0.123671	0.0318252	0.0808344
	ATL1	+	+	+	+	1.89194e-06	-0.583926	1.35368e-05	-0.644824	5.92791e-06	-0.510755
	ATL2	+	+	+	+	Insignificant	Insignificant	Insignificant	Insignificant	Insignificant	Insignificant
	ATL3	+	+	+	+	0.0349595	0.139633	Insignificant	Insignificant	9.09257e-07	-0.547444
	ATM	+	+	+	+	0.0337794	0.227224	0.0465497	0.235466	Insignificant	Insignificant
	ATP11B	+	+	+	+	Insignificant	Insignificant	Insignificant	Insignificant	Insignificant	Insignificant
	ATP11C	+	+	+	+	Insignificant	Insignificant	Insignificant	Insignificant	0.000462573	0.317283
	ATP13A1	+	+	+	+	Insignificant	Insignificant	0.000406186	0.10967	Insignificant	Insignificant
	ATP13A3	+	+	+	+	0.00499133	0.587751	Insignificant	Insignificant	Insignificant	Insignificant
	ATP1A1	+	+	+	+	Insignificant	Insignificant	Insignificant	Insignificant	0.00201668	-0.195126
	ATP1A3	+	+	+	+	Insignificant	Insignificant	Insignificant	Insignificant	Insignificant	Insignificant
	ATP1B1	+	+	+	+	0.0029689	-0.084192	0.0138899	-0.0589889	0.000134449	-0.280426
	ATP1B3	+	+	+	+	Insignificant	Insignificant	Insignificant	Insignificant	0.0150562	-0.162609
	ATP2A2	+	+	+	+	0.0070035	0.202803	Insignificant	Insignificant	0.00426627	-0.223354
	ATP2B1	+	+	+	+	0.00150171	-0.0892483	Insignificant	Insignificant	3.40474e-06	-0.276232
	ATP2B2	+	+	+	+	Insignificant	Insignificant	Insignificant	Insignificant	Insignificant	Insignificant
	ATP2B4	+	+	+	+	Insignificant	Insignificant	Insignificant	Insignificant	9.27629e-06	-0.298128
	ATP2C1	+	+	+	+	0.00226654	0.373712	0.00134495	0.227994	Insignificant	Insignificant
	ATP5F1A	+	+	+	+	0.00162712	0.09554	9.30265e-07	0.239187	0.00276369	-0.223684
	ATP5F1B	+	+	+	+	0.0285225	-0.136202	Insignificant	Insignificant	8.69213e-06	-0.460721
	ATP5F1C	+	+	+	+	0.0174508	0.0859925	7.56653e-05	0.21321	0.0129015	-0.150473
	ATP5F1D	+	+	+	+	Insignificant	Insignificant	Insignificant	Insignificant	0.000151354	-0.451149
	ATP5IF1	+	+	+	+	0.00710263	-0.905809	0.0109957	-0.657184	0.00572533	-1.17995
	ATP5ME	+	+	+	+	0.000415629	0.558528	0.000120799	0.748844	0.0345331	0.176029
	ATP5MF	+	+	+	+	0.00321427	0.165627	0.00805234	0.313159	Insignificant	Insignificant
	ATP5MG	+	+	+	+	0.00277362	0.126847	0.0130382	0.295468	0.00602429	-0.103659
	ATP5MJ	+	+	+	+	0.0120626	-0.30194	0.0382907	-0.22556	0.00146709	-0.445636
	ATP5MK	+	+	+	+	0.000614793	0.193795	0.00802913	0.389632	Insignificant	Insignificant
	ATP5PB	+	+	+	+	Insignificant	Insignificant	0.0189357	0.217269	0.000518028	-0.202508
	ATP5PD	+	+	+	+	Insignificant	Insignificant	Insignificant	Insignificant	0.0028435	-0.492317
	ATP5PF	+	+	+	+	0.00861391	-0.410196	0.0019399	-0.310282	0.000366656	-0.649863
	ATP5PO	+	+	+	+	0.00161573	0.153161	7.16433e-05	0.242133	Insignificant	Insignificant
	ATP6AP1	+	+	+	+	Insignificant	Insignificant	Insignificant	Insignificant	Insignificant	Insignificant
	ATP6AP2	+	+	+	+	Insignificant	Insignificant	Insignificant	Insignificant	0.0190087	0.515028
	ATP6V0A1	+	+	+	+	0.00979252	0.206465	6.62332e-06	0.31628	4.90212e-05	0.202223
	ATP6V0A2	+	+	+	+	0.0300769	0.0837126	0.0220208	0.178334	Insignificant	Insignificant
	ATP6V0C	+	+	+	+	0.0285465	0.422805	0.0254807	0.415411	Insignificant	Insignificant
	ATP6V0D1	+	+	+	+	4.27458e-07	0.224201	2.78517e-05	0.316814	4.55842e-06	0.21875
	ATP6V1A	+	+	+	+	0.0155286	-0.0903759	Insignificant	Insignificant	Insignificant	Insignificant
	ATP6V1B1	+	+	+	+	Insignificant	Insignificant	Insignificant	Insignificant	Insignificant	Insignificant
	ATP6V1B2	+	+	+	+	0.000172943	-0.195013	1.30667e-06	-0.189297	Insignificant	Insignificant
	ATP6V1C1	+	+	+	+	0.000341346	-0.164386	0.00048577	-0.216314	Insignificant	Insignificant
	ATP6V1D	+	+	+	+	0.00359975	-0.207528	0.00233785	-0.225693	Insignificant	Insignificant
	ATP6V1E1	+	+	+	+	0.0338172	-0.109644	0.0391856	-0.107143	Insignificant	Insignificant
	ATP6V1F	+	+	+	+	0.0141187	-0.414651	0.0113597	-0.388022	0.0133107	-0.382023
	ATP6V1G1	+	+	+	+	0.0121914	-0.16137	0.0113397	-0.159471	Insignificant	Insignificant
	ATP6V1H	+	+	+	+	6.2656e-05	-0.230402	0.00104048	-0.18414	0.00935999	0.107284
	ATP7A	+	+	+	+	0.000869607	0.407297	0.000522915	0.441004	0.000472487	0.450266
	ATP8A1	+	+	+	+	0.0142118	4.6028	0.0118942	0.739209	0.0384315	-0.302349
	ATP9A	+	+	+	+	Insignificant	Insignificant	Insignificant	Insignificant	0.00479529	-0.218096
	ATPAF1	+	+	+	+	Insignificant	Insignificant	0.0416351	0.155274	Insignificant	Insignificant
	ATPAF2	+	+	+	+	Insignificant	Insignificant	Insignificant	Insignificant	0.00268265	-0.260029
	ATR	+	+	+	+	Insignificant	Insignificant	Insignificant	Insignificant	Insignificant	Insignificant
	ATRIP	+	+	+	+	Insignificant	Insignificant	Insignificant	Insignificant	0.00457018	5.34099
	ATRN	+	+	+	+	0.00518124	0.174853	0.0027046	0.168389	Insignificant	Insignificant
	ATRX	+	+	+	+	Insignificant	Insignificant	Insignificant	Insignificant	0.000149688	0.426474
	ATXN10	+	+	+	+	Insignificant	Insignificant	0.0179475	0.143036	Insignificant	Insignificant
	ATXN2	+	+	+	+	0.00379017	-0.138885	0.000648298	-0.195242	0.0366109	0.0835187
	ATXN2L	+	+	+	+	Insignificant	Insignificant	Insignificant	Insignificant	0.000693804	0.226784
	ATXN3	+	+	+	+	2.71846e-07	-0.479646	2.34859e-07	-0.392896	1.57032e-06	-0.537463
	ATXN7L3	+	+	+	+	Insignificant	Insignificant	Insignificant	Insignificant	Insignificant	Insignificant
	ATXN7L3B	+	+	+	+	Insignificant	Insignificant	Insignificant	Insignificant	1.85353e-05	0.538276
	AUH	+	+	+	+	5.64552e-06	0.758823	2.30491e-06	0.814274	0.000101074	0.491848
	AUP1	+	+	+	+	0.037275	0.176673	Insignificant	Insignificant	Insignificant	Insignificant
	AURKA	+	+	+	+	Insignificant	Insignificant	0.00118221	-0.374575	Insignificant	Insignificant
	AURKB	+	+	+	+	Insignificant	Insignificant	0.004531	-0.354384	Insignificant	Insignificant
	AVEN	+	+	+	+	0.0121457	0.224088	Insignificant	Insignificant	0.00184802	0.251435
	AVL9	+	+	+	+	Insignificant	Insignificant	Insignificant	Insignificant	Insignificant	Insignificant
	B2M	+	+	+	+	0.00589777	0.261357	Insignificant	Insignificant	Insignificant	Insignificant
	B3GALT6	+	+	+	+	Insignificant	Insignificant	Insignificant	Insignificant	Insignificant	Insignificant
	B3GAT3	+	+	+	+	0.000849362	0.502743	0.040567	0.413106	0.00201828	0.471751
	B3GLCT	+	+	+	+	0.000323892	0.338721	0.00588411	0.177626	Insignificant	Insignificant
	B4GALT1	+	+	+	+	0.000831045	0.526974	0.00295594	0.346997	Insignificant	Insignificant
	B4GAT1	+	+	+	+	Insignificant	Insignificant	0.0490777	0.197485	Insignificant	Insignificant
	BABAM1	+	+	+	+	Insignificant	Insignificant	Insignificant	Insignificant	0.00296878	0.15524
	BABAM2	+	+	+	+	0.00290422	0.142127	0.00049045	0.327274	2.1021e-06	0.375934
	BACH1	+	+	+	+	0.00115818	-0.484561	5.73109e-05	-0.728769	Insignificant	Insignificant
	BAD	+	+	+	+	Insignificant	Insignificant	Insignificant	Insignificant	Insignificant	Insignificant
	BAG2	+	+	+	+	Insignificant	Insignificant	Insignificant	Insignificant	Insignificant	Insignificant
	BAG3	+	+	+	+	Insignificant	Insignificant	0.0045887	-0.35288	Insignificant	Insignificant
	BAG4	+	+	+	+	0.00117767	-0.445523	0.00278966	-0.397391	0.0175916	-0.274703
	BAG5	+	+	+	+	1.42424e-05	-0.371138	1.29644e-05	-0.374822	0.000236531	-0.285017
	BAG6	+	+	+	+	0.00233359	-0.146642	0.0153315	-0.210337	0.00165475	0.12759
	BAIAP2	+	+	+	+	Insignificant	Insignificant	0.00837515	0.200726	0.000141684	0.471591
	BAIAP2L1	+	+	+	+	0.000314236	0.147103	0.0303994	0.0918595	3.3376e-05	0.428184
	BAK1	+	+	+	+	Insignificant	Insignificant	0.0221798	0.162048	0.00744869	0.263528
	BANF1	+	+	+	+	Insignificant	Insignificant	Insignificant	Insignificant	0.04295	-0.302172
	BANP	+	+	+	+	Insignificant	Insignificant	0.00105533	0.2901	0.00426452	0.184657
	BAP1	+	+	+	+	Insignificant	Insignificant	Insignificant	Insignificant	Insignificant	Insignificant
	BAP18	+	+	+	+	0.000210992	-0.274482	0.00460665	-0.23422	0.00371732	-0.445881
	BASP1	+	+	+	+	0.000922167	0.44609	0.00143166	0.631133	0.00336463	0.359072
	BAX	+	+	+	+	Insignificant	Insignificant	Insignificant	Insignificant	Insignificant	Insignificant
	BAZ1A	+	+	+	+	Insignificant	Insignificant	Insignificant	Insignificant	Insignificant	Insignificant
	BAZ1B	+	+	+	+	Insignificant	Insignificant	Insignificant	Insignificant	0.0184952	-0.354308
	BAZ2A	+	+	+	+	Insignificant	Insignificant	0.0347322	0.360236	Insignificant	Insignificant
	BCAM	+	+	+	+	0.0113254	-0.29063	0.00860333	-0.471425	0.0221533	-0.273877
	BCAP29	+	+	+	+	0.039983	0.212038	Insignificant	Insignificant	0.0201552	0.494174
	BCAP31	+	+	+	+	Insignificant	Insignificant	Insignificant	Insignificant	0.00138716	0.283926
	BCAR1	+	+	+	+	Insignificant	Insignificant	Insignificant	Insignificant	0.00749321	0.434367
	BCAS2	+	+	+	+	Insignificant	Insignificant	Insignificant	Insignificant	0.00991147	-0.276486
	BCAS3	+	+	+	+	0.0189798	0.176629	0.0430937	0.134376	0.000862849	0.292942
	BCAT1	+	+	+	+	0.00201837	-0.469045	Insignificant	Insignificant	0.00081677	-0.59671
	BCAT2	+	+	+	+	2.82886e-07	-0.393665	0.000203709	-0.280486	2.60572e-06	-0.808341
	BCCIP	+	+	+	+	0.00441835	-0.128339	Insignificant	Insignificant	Insignificant	Insignificant
	BCKDHA	+	+	+	+	Insignificant	Insignificant	Insignificant	Insignificant	3.22444e-05	-0.402337
	BCKDHB	+	+	+	+	0.0472467	0.0993595	0.00239479	0.237051	0.000613277	-0.24937
	BCKDK	+	+	+	+	2.64193e-05	0.3943	0.000128482	0.504243	0.00322037	0.184912
	BCL10	+	+	+	+	Insignificant	Insignificant	0.00379093	-0.353727	Insignificant	Insignificant
	BCL11A	+	+	+	+	Insignificant	Insignificant	Insignificant	Insignificant	Insignificant	Insignificant
	BCL2	+	+	+	+	Insignificant	Insignificant	Insignificant	Insignificant	Insignificant	Insignificant
	BCL2L11	+	+	+	+	Insignificant	Insignificant	Insignificant	Insignificant	0.000993541	-0.772397
	BCL2L12	+	+	+	+	Insignificant	Insignificant	Insignificant	Insignificant	Insignificant	Insignificant
	BCL2L13	+	+	+	+	0.00105903	0.169039	0.0289156	0.167599	0.0132388	0.0970345
	BCL7A	+	+	+	+	Insignificant	Insignificant	0.0186447	-0.253997	0.000191701	-0.566135
	BCL7C	+	+	+	+	0.000139694	0.514701	5.81364e-06	0.577296	0.000698782	0.493413
	BCLAF1	+	+	+	+	Insignificant	Insignificant	0.0177172	0.0642535	Insignificant	Insignificant
	BCOR	+	+	+	+	Insignificant	Insignificant	0.0479843	-0.17945	Insignificant	Insignificant
	BCR	+	+	+	+	0.00311288	0.201431	Insignificant	Insignificant	0.00714134	0.260788
	BCS1L	+	+	+	+	Insignificant	Insignificant	Insignificant	Insignificant	Insignificant	Insignificant
	BDH2	+	+	+	+	Insignificant	Insignificant	Insignificant	Insignificant	Insignificant	Insignificant
	BECN1	+	+	+	+	Insignificant	Insignificant	Insignificant	Insignificant	Insignificant	Insignificant
	BEND3	+	+	+	+	Insignificant	Insignificant	Insignificant	Insignificant	Insignificant	Insignificant
	BET1	+	+	+	+	Insignificant	Insignificant	Insignificant	Insignificant	Insignificant	Insignificant
	BET1L	+	+	+	+	0.000967443	0.507737	0.00184626	0.445638	0.000111904	0.687379
	BICD2	+	+	+	+	Insignificant	Insignificant	Insignificant	Insignificant	0.00486978	0.215386
	BICRA	+	+	+	+	0.0199957	-0.322805	0.0478005	-0.276541	0.00431713	-0.353023
	BID	+	+	+	+	0.000184931	0.289827	Insignificant	Insignificant	8.79594e-06	0.390656
	BIRC3	-	+	+	+	1.39874e-07	-8.06727	6.983e-05	-6.91874	0.00615682	-4.69032
	BIRC6	+	+	+	+	0.0115914	0.182776	Insignificant	Insignificant	4.2678e-08	0.417668
	BLM	+	+	+	+	Insignificant	Insignificant	Insignificant	Insignificant	Insignificant	Insignificant
	BLMH	+	+	+	+	Insignificant	Insignificant	Insignificant	Insignificant	Insignificant	Insignificant
	BLOC1S1	+	+	+	+	Insignificant	Insignificant	Insignificant	Insignificant	Insignificant	Insignificant
	BLOC1S2	+	+	+	+	Insignificant	Insignificant	Insignificant	Insignificant	Insignificant	Insignificant
	BLOC1S3	+	+	+	+	9.37874e-05	-0.505877	0.00836552	-0.247788	Insignificant	Insignificant
	BLOC1S4	+	+	+	+	0.0199975	-0.381694	Insignificant	Insignificant	0.0142187	-0.419212
	BLOC1S6	+	+	+	+	Insignificant	Insignificant	0.0189604	-0.277938	0.0272162	0.305314
	BLVRA	+	+	+	+	Insignificant	Insignificant	Insignificant	Insignificant	1.53914e-05	0.298235
	BLVRB	+	+	+	+	0.0175477	-0.201895	Insignificant	Insignificant	Insignificant	Insignificant
	BMI1	+	+	+	+	Insignificant	Insignificant	Insignificant	Insignificant	0.0153753	-0.193917
	BMP2K	+	+	+	+	Insignificant	Insignificant	Insignificant	Insignificant	Insignificant	Insignificant
	BMS1	+	+	+	+	0.0048913	0.601536	0.000499988	0.570794	0.010346	0.534899
	BNIP1	+	+	+	+	Insignificant	Insignificant	Insignificant	Insignificant	Insignificant	Insignificant
	BNIP2	+	+	+	+	Insignificant	Insignificant	Insignificant	Insignificant	Insignificant	Insignificant
	BNIP3L	+	+	+	+	Insignificant	Insignificant	Insignificant	Insignificant	0.0168446	0.401521
	BOD1L1	+	+	+	+	Insignificant	Insignificant	Insignificant	Insignificant	Insignificant	Insignificant
	BOLA2B	+	+	+	+	0.0475468	0.138122	Insignificant	Insignificant	0.00154272	0.449897
	BOP1	+	+	+	+	0.0276405	-0.173434	Insignificant	Insignificant	Insignificant	Insignificant
	BORCS5	+	+	+	+	Insignificant	Insignificant	Insignificant	Insignificant	Insignificant	Insignificant
	BORCS6	+	+	+	+	Insignificant	Insignificant	Insignificant	Insignificant	Insignificant	Insignificant
	BPGM	+	+	+	+	Insignificant	Insignificant	Insignificant	Insignificant	0.00879083	0.180587
	BPHL	+	+	+	+	Insignificant	Insignificant	Insignificant	Insignificant	Insignificant	Insignificant
	BPNT1	+	+	+	+	Insignificant	Insignificant	Insignificant	Insignificant	Insignificant	Insignificant
	BPNT2	+	+	+	+	Insignificant	Insignificant	Insignificant	Insignificant	Insignificant	Insignificant
	BPTF	+	+	+	+	0.00153002	0.231068	0.0345001	0.170856	0.0159185	0.317038
	BRAP	+	+	+	+	Insignificant	Insignificant	0.0273385	-0.106698	0.00043691	0.238607
	BRAT1	+	+	+	+	0.00980446	-0.161722	0.0499189	-0.171106	Insignificant	Insignificant
	BRCA1	+	+	+	+	0.0389388	0.135337	Insignificant	Insignificant	0.000518591	0.348209
	BRCC3	+	+	+	+	0.0130689	0.136222	0.000796648	0.219982	2.74319e-05	0.304824
	BRD1	+	+	+	+	0.0380345	0.176217	Insignificant	Insignificant	Insignificant	Insignificant
	BRD2	+	+	+	+	0.00633529	0.309188	0.028563	0.218527	0.00113939	0.420086
	BRD3	+	+	+	+	Insignificant	Insignificant	0.00276985	0.137848	0.00999203	0.368244
	BRD4	+	+	+	+	1.18173e-05	-0.414655	6.55815e-05	-0.443307	0.0171505	-0.254506
	BRD7	+	+	+	+	Insignificant	Insignificant	Insignificant	Insignificant	0.0343014	-0.149726
	BRD8	+	+	+	+	Insignificant	Insignificant	Insignificant	Insignificant	Insignificant	Insignificant
	BRD9	+	+	+	+	Insignificant	Insignificant	0.0495196	-2.99821	0.0457816	-3.07421
	BRF1	+	+	+	+	Insignificant	Insignificant	Insignificant	Insignificant	Insignificant	Insignificant
	BRI3	+	+	+	+	Insignificant	Insignificant	0.0032937	0.364043	0.0333421	0.272791
	BRI3BP	+	+	+	+	0.0339943	0.150862	0.00321558	0.125929	0.040719	-0.123702
	BRIP1	+	+	+	+	Insignificant	Insignificant	Insignificant	Insignificant	Insignificant	Insignificant
	BRIX1	+	+	+	+	Insignificant	Insignificant	Insignificant	Insignificant	Insignificant	Insignificant
	BRK1	+	+	+	+	Insignificant	Insignificant	Insignificant	Insignificant	0.000588139	0.342468
	BRMS1L	+	+	+	+	0.021889	-4.2561	0.0180806	-4.5204	0.0172874	-4.57464
	BROX	+	+	+	+	0.0309927	-0.106776	Insignificant	Insignificant	Insignificant	Insignificant
	BRPF1	+	+	+	+	Insignificant	Insignificant	Insignificant	Insignificant	0.0164422	0.393186
	BRPF3	+	+	+	+	Insignificant	Insignificant	0.0392711	0.34423	Insignificant	Insignificant
	BSDC1	+	+	+	+	0.000142493	0.458149	0.000180995	0.312203	2.87982e-07	0.683199
	BSG	+	+	+	+	0.0455291	0.113447	Insignificant	Insignificant	0.000117886	-0.291752
	BTAF1	+	+	+	+	Insignificant	Insignificant	Insignificant	Insignificant	Insignificant	Insignificant
	BTBD2	+	+	+	+	Insignificant	Insignificant	0.0031741	-0.305744	0.0274942	0.286985
	BTF3	+	+	+	+	Insignificant	Insignificant	Insignificant	Insignificant	0.00639838	0.380973
	BTF3L4	+	+	+	+	Insignificant	Insignificant	Insignificant	Insignificant	Insignificant	Insignificant
	BTN2A1	+	+	+	+	1.6966e-05	0.644267	2.19623e-05	0.655288	0.00043659	0.454664
	BUB1	+	+	+	+	Insignificant	Insignificant	Insignificant	Insignificant	0.0113329	0.402074
	BUB1B	+	+	+	+	0.0140867	-0.168039	0.00125966	-0.254285	0.000173694	0.356579
	BUB3	+	+	+	+	0.0349874	-0.141037	0.00560437	-0.19642	Insignificant	Insignificant
	BUD13	+	+	+	+	Insignificant	Insignificant	Insignificant	Insignificant	0.0122526	0.225339
	BUD23	+	+	+	+	0.00962083	0.176881	Insignificant	Insignificant	0.000182584	0.687818
	BUD31	+	+	+	+	0.000147909	-0.254114	0.00114098	-0.12775	Insignificant	Insignificant
	BYSL	+	+	+	+	1.2921e-06	0.2434	Insignificant	Insignificant	8.02644e-06	0.210477
	BZW1	+	+	+	+	0.0409422	0.106173	Insignificant	Insignificant	0.00474853	0.163879
	BZW2	+	+	+	+	0.00900687	-0.151225	Insignificant	Insignificant	0.0110714	0.102301
	C11orf54	+	+	+	+	Insignificant	Insignificant	Insignificant	Insignificant	Insignificant	Insignificant
	C11orf68	+	+	+	+	Insignificant	Insignificant	Insignificant	Insignificant	0.0116208	0.406286
	C11orf96	+	+	+	+	Insignificant	Insignificant	Insignificant	Insignificant	Insignificant	Insignificant
	C11orf98	+	+	+	+	Insignificant	Insignificant	Insignificant	Insignificant	Insignificant	Insignificant
	C12orf29	+	+	+	+	Insignificant	Insignificant	Insignificant	Insignificant	0.000565734	0.292322
	C12orf57	+	+	+	+	Insignificant	Insignificant	0.0146938	-0.298059	Insignificant	Insignificant
	C15orf39	+	+	+	+	0.0242988	-0.373152	0.00357256	-0.559728	0.046377	-0.367045
	C15orf40	+	+	+	+	Insignificant	Insignificant	Insignificant	Insignificant	Insignificant	Insignificant
	C16orf87	+	+	+	+	Insignificant	Insignificant	Insignificant	Insignificant	0.0497467	0.377705
	C17orf75	+	+	+	+	Insignificant	Insignificant	Insignificant	Insignificant	0.000169281	0.305785
	C18orf25	+	+	+	+	Insignificant	Insignificant	Insignificant	Insignificant	0.0103999	0.174712
	C18orf32	+	+	+	+	0.0263582	0.260804	0.00431862	0.391909	Insignificant	Insignificant
	C19orf25	+	+	+	+	Insignificant	Insignificant	Insignificant	Insignificant	Insignificant	Insignificant
	C19orf47	+	+	+	+	0.0037769	0.100877	9.15268e-05	0.220035	0.00171246	0.215222
	C19orf53	+	+	+	+	Insignificant	Insignificant	Insignificant	Insignificant	Insignificant	Insignificant
	C19orf54	+	-	-	-	9.50641e-09	7.25855	9.50641e-09	7.25855	9.50641e-09	7.25855
	C1D	+	+	+	+	0.00319303	-0.264803	0.0315148	-0.214585	0.0411532	-0.154681
	C1GALT1	+	+	+	+	Insignificant	Insignificant	Insignificant	Insignificant	Insignificant	Insignificant
	C1GALT1C1	+	+	+	+	Insignificant	Insignificant	0.0334566	-0.540575	Insignificant	Insignificant
	C1QBP	+	+	+	+	Insignificant	Insignificant	0.00501234	0.266483	0.019174	-0.206685
	C1orf109	+	+	+	+	Insignificant	Insignificant	Insignificant	Insignificant	0.0185728	-0.19977
	C1orf112	+	+	+	+	Insignificant	Insignificant	Insignificant	Insignificant	Insignificant	Insignificant
	C1orf122	+	+	+	+	Insignificant	Insignificant	Insignificant	Insignificant	9.7686e-05	0.32199
	C1orf131	+	+	+	+	Insignificant	Insignificant	Insignificant	Insignificant	Insignificant	Insignificant
	C1orf174	+	+	+	+	Insignificant	Insignificant	Insignificant	Insignificant	Insignificant	Insignificant
	C1orf52	+	+	+	+	0.000840133	-0.346358	0.0011509	-0.331094	0.0118261	-0.243355
	C20orf27	+	+	+	+	Insignificant	Insignificant	Insignificant	Insignificant	1.0354e-05	0.277852
	C2CD2L	+	+	+	+	Insignificant	Insignificant	Insignificant	Insignificant	Insignificant	Insignificant
	C2CD5	+	+	+	+	5.14556e-05	-0.245348	2.79741e-05	-0.242702	1.71799e-05	-0.26206
	C2orf49	+	+	+	+	Insignificant	Insignificant	Insignificant	Insignificant	Insignificant	Insignificant
	C2orf69	+	+	+	+	0.00187688	0.288317	0.000684818	0.273923	6.14063e-06	0.336311
	C2orf76	+	+	+	+	0.0264918	0.267291	Insignificant	Insignificant	Insignificant	Insignificant
	C3	+	+	+	+	Insignificant	Insignificant	Insignificant	Insignificant	0.000865611	-0.630828
	C3orf38	+	+	+	+	Insignificant	Insignificant	0.0324529	-0.584798	Insignificant	Insignificant
	C4BPA	+	+	+	+	Insignificant	Insignificant	0.00787318	0.657296	0.00072083	-0.715668
	C5orf22	+	+	+	+	Insignificant	Insignificant	Insignificant	Insignificant	Insignificant	Insignificant
	C5orf24	+	+	+	+	0.0115414	0.227916	0.0114118	0.227424	0.00379843	0.367732
	C6orf120	+	+	+	+	0.00117216	0.24877	0.00328599	0.321809	Insignificant	Insignificant
	C6orf47	+	+	+	+	0.00276365	0.446983	0.0017285	0.298484	6.09342e-05	0.512626
	C7orf50	+	+	+	+	Insignificant	Insignificant	Insignificant	Insignificant	0.000347446	0.452229
	C8orf33	+	+	+	+	Insignificant	Insignificant	Insignificant	Insignificant	0.00509376	0.418983
	C8orf82	+	+	+	+	0.0322474	0.17056	0.00466604	0.261106	0.0331631	0.224974
	C9orf64	+	+	+	+	Insignificant	Insignificant	Insignificant	Insignificant	Insignificant	Insignificant
	C9orf78	+	+	+	+	Insignificant	Insignificant	Insignificant	Insignificant	Insignificant	Insignificant
	CA13	+	+	+	+	Insignificant	Insignificant	Insignificant	Insignificant	Insignificant	Insignificant
	CA2	+	+	+	+	0.00355225	-0.27402	Insignificant	Insignificant	8.13684e-08	0.447455
	CA5B	+	-	+	+	Insignificant	Insignificant	Insignificant	Insignificant	0.0329298	-3.73728
	CA8	+	+	+	+	Insignificant	Insignificant	Insignificant	Insignificant	8.23032e-07	0.599353
	CAAP1	+	+	+	+	3.28356e-05	-0.198189	Insignificant	Insignificant	Insignificant	Insignificant
	CAB39	+	+	+	+	0.000217272	0.179938	Insignificant	Insignificant	0.00141985	0.224851
	CACNA2D1	+	+	+	+	Insignificant	Insignificant	0.00468571	-0.245246	0.020642	-0.157359
	CACTIN	+	+	+	+	Insignificant	Insignificant	Insignificant	Insignificant	0.0177867	0.408809
	CACUL1	+	+	+	+	0.0147126	0.18331	Insignificant	Insignificant	0.000121371	0.509813
	CACYBP	+	+	+	+	0.0160648	0.137169	Insignificant	Insignificant	4.69811e-05	0.34957
	CAD	+	+	+	+	0.000330875	-0.170688	0.000136395	-0.22185	2.52678e-05	-0.256698
	CADM1	+	+	+	+	4.0611e-05	0.50973	6.90325e-07	0.417789	Insignificant	Insignificant
	CADM4	+	+	+	+	0.0453814	0.287896	Insignificant	Insignificant	0.0050366	0.471423
	CALCOCO1	+	+	+	+	Insignificant	Insignificant	Insignificant	Insignificant	Insignificant	Insignificant
	CALCOCO2	+	+	+	+	Insignificant	Insignificant	Insignificant	Insignificant	Insignificant	Insignificant
	CALD1	+	+	+	+	Insignificant	Insignificant	Insignificant	Insignificant	Insignificant	Insignificant
	CALHM5	+	+	+	+	Insignificant	Insignificant	Insignificant	Insignificant	Insignificant	Insignificant
	CALR	+	+	+	+	Insignificant	Insignificant	0.00776453	0.212971	0.000198197	-0.422721
	CALU	+	+	+	+	Insignificant	Insignificant	Insignificant	Insignificant	Insignificant	Insignificant
	CAMK1	+	+	+	+	Insignificant	Insignificant	Insignificant	Insignificant	0.000697683	0.260207
	CAMK1D	+	+	+	+	Insignificant	Insignificant	Insignificant	Insignificant	Insignificant	Insignificant
	CAMK2D	+	+	+	+	0.0140475	-0.0851177	Insignificant	Insignificant	4.68197e-06	-0.262992
	CAMK2G	+	+	+	+	Insignificant	Insignificant	Insignificant	Insignificant	Insignificant	Insignificant
	CAMK4	+	+	+	+	0.000355207	0.455404	0.000233689	0.526823	3.67952e-05	0.844976
	CAMKK1	+	+	+	+	Insignificant	Insignificant	Insignificant	Insignificant	Insignificant	Insignificant
	CAMKMT	+	+	+	+	Insignificant	Insignificant	Insignificant	Insignificant	Insignificant	Insignificant
	CAMLG	+	+	+	+	Insignificant	Insignificant	Insignificant	Insignificant	Insignificant	Insignificant
	CAMSAP1	+	+	+	+	0.0496054	-0.146151	Insignificant	Insignificant	Insignificant	Insignificant
	CAMSAP2	+	+	+	+	Insignificant	Insignificant	0.0243663	-0.218177	0.0221996	0.211829
	CAMSAP3	+	+	+	+	Insignificant	Insignificant	Insignificant	Insignificant	Insignificant	Insignificant
	CAND1	+	+	+	+	0.000433247	-0.112518	0.000304982	-0.117815	Insignificant	Insignificant
	CAND2	+	+	+	+	0.00681435	0.287769	0.0191036	0.230183	0.000686555	0.425987
	CANT1	+	+	+	+	Insignificant	Insignificant	Insignificant	Insignificant	Insignificant	Insignificant
	CANX	+	+	+	+	0.000159489	0.206983	7.61107e-06	0.34957	0.0158058	-0.142894
	CAP1	+	+	+	+	0.00281163	0.118537	0.0166483	0.0954266	0.00166983	0.156535
	CAP2	+	+	+	+	Insignificant	Insignificant	Insignificant	Insignificant	0.0014241	0.241567
	CAPG	+	+	+	+	Insignificant	Insignificant	Insignificant	Insignificant	Insignificant	Insignificant
	CAPN1	+	+	+	+	0.000309687	0.344908	0.000471222	0.365819	3.98664e-05	0.518478
	CAPN2	+	+	+	+	Insignificant	Insignificant	Insignificant	Insignificant	Insignificant	Insignificant
	CAPN7	+	+	+	+	Insignificant	Insignificant	Insignificant	Insignificant	Insignificant	Insignificant
	CAPNS1	+	+	+	+	0.000611364	0.230122	0.00138769	0.222946	1.72209e-07	0.4665
	CAPRIN1	+	+	+	+	0.0121728	0.182316	Insignificant	Insignificant	0.00100628	0.276214
	CAPZA1	+	+	+	+	0.000688056	0.19114	Insignificant	Insignificant	0.0201184	0.148253
	CAPZA2	+	+	+	+	0.0015375	0.177536	0.000268454	0.256	6.53055e-06	0.36841
	CAPZB	+	+	+	+	0.0141012	0.147241	Insignificant	Insignificant	0.000520093	0.225802
	CARD19	+	+	+	+	Insignificant	Insignificant	Insignificant	Insignificant	Insignificant	Insignificant
	CARHSP1	+	+	+	+	Insignificant	Insignificant	Insignificant	Insignificant	0.0175587	0.392269
	CARM1	+	+	+	+	Insignificant	Insignificant	Insignificant	Insignificant	0.0469957	0.116648
	CARMIL1	+	+	+	+	Insignificant	Insignificant	Insignificant	Insignificant	Insignificant	Insignificant
	CARNMT1	+	+	+	+	Insignificant	Insignificant	Insignificant	Insignificant	Insignificant	Insignificant
	CARS1	+	+	+	+	0.000179386	-0.285385	0.0434997	-0.130076	0.00755097	-0.160357
	CARS2	+	+	+	+	0.002056	0.215691	0.000950848	0.267259	4.81438e-07	0.421426
	CASC3	+	+	+	+	4.1156e-06	-0.277204	Insignificant	Insignificant	0.000317607	0.226715
	CASK	+	+	+	+	0.00609814	-0.202732	Insignificant	Insignificant	Insignificant	Insignificant
	CASKIN2	+	+	+	+	Insignificant	Insignificant	Insignificant	Insignificant	0.0136113	0.506676
	CASP2	+	+	+	+	Insignificant	Insignificant	Insignificant	Insignificant	0.000243963	0.354324
	CASP3	+	+	+	+	Insignificant	Insignificant	Insignificant	Insignificant	Insignificant	Insignificant
	CASP6	+	+	+	+	Insignificant	Insignificant	Insignificant	Insignificant	0.0202645	0.199624
	CASP7	+	+	+	+	0.00924881	0.225543	Insignificant	Insignificant	9.95701e-06	0.372667
	CASP8	+	+	+	+	Insignificant	Insignificant	Insignificant	Insignificant	Insignificant	Insignificant
	CASP9	+	+	+	+	Insignificant	Insignificant	Insignificant	Insignificant	Insignificant	Insignificant
	CAST	+	+	+	+	0.0179034	0.213895	Insignificant	Insignificant	0.000146607	0.394684
	CASTOR2	+	+	+	+	Insignificant	Insignificant	0.0010071	-0.393602	Insignificant	Insignificant
	CAT	+	+	+	+	0.00117694	0.135405	0.0251578	0.335469	0.00138968	-0.226612
	CAV1	+	+	+	+	3.55482e-05	0.498411	0.021202	0.228915	0.000267622	0.608482
	CAV2	+	+	+	+	0.000101802	0.948192	0.00314943	0.603545	0.000375371	0.807911
	CAVIN1	+	+	+	+	0.0499327	0.372808	Insignificant	Insignificant	0.000537471	0.547193
	CBFB	+	+	+	+	Insignificant	Insignificant	Insignificant	Insignificant	Insignificant	Insignificant
	CBL	+	+	+	+	Insignificant	Insignificant	Insignificant	Insignificant	0.021932	0.221863
	CBLB	+	+	+	+	Insignificant	Insignificant	0.0194095	0.275361	Insignificant	Insignificant
	CBLL1	+	+	+	+	0.035564	-0.26131	0.0112369	-0.344655	Insignificant	Insignificant
	CBR1	+	+	+	+	0.000819311	-0.20302	Insignificant	Insignificant	Insignificant	Insignificant
	CBR3	+	+	+	+	0.00167579	-0.307829	Insignificant	Insignificant	0.0107929	-0.230115
	CBR4	+	+	+	+	Insignificant	Insignificant	0.00079851	0.34762	Insignificant	Insignificant
	CBS	+	+	+	+	0.0072371	-0.352883	1.04308e-05	0.177439	2.21983e-06	-0.189645
	CBX1	+	+	+	+	0.0141034	-0.157095	Insignificant	Insignificant	Insignificant	Insignificant
	CBX2	+	+	+	+	Insignificant	Insignificant	Insignificant	Insignificant	Insignificant	Insignificant
	CBX3	+	+	+	+	0.000262437	-0.364531	0.00437826	-0.400722	0.000450491	-0.47977
	CBX4	+	+	+	+	Insignificant	Insignificant	Insignificant	Insignificant	Insignificant	Insignificant
	CBX5	+	+	+	+	Insignificant	Insignificant	Insignificant	Insignificant	0.00246725	-0.363886
	CBX8	+	+	+	+	Insignificant	Insignificant	Insignificant	Insignificant	Insignificant	Insignificant
	CC2D1A	+	+	+	+	Insignificant	Insignificant	Insignificant	Insignificant	8.68224e-06	0.337359
	CC2D1B	+	+	+	+	0.00779439	0.319996	0.0057718	0.385014	0.00732631	0.324301
	CCAR1	+	+	+	+	0.000597206	-0.212324	0.00340694	-0.15054	0.00936471	-0.123007
	CCAR2	+	+	+	+	8.49123e-06	-0.247993	1.87379e-05	-0.146019	0.0481286	0.0385014
	CCDC117	+	+	+	+	0.00384332	-0.331461	0.00409841	-0.356121	Insignificant	Insignificant
	CCDC12	+	+	+	+	Insignificant	Insignificant	Insignificant	Insignificant	Insignificant	Insignificant
	CCDC124	+	+	+	+	2.81938e-05	-0.354386	0.000130288	-0.370466	Insignificant	Insignificant
	CCDC126	+	+	+	+	Insignificant	Insignificant	Insignificant	Insignificant	Insignificant	Insignificant
	CCDC127	+	+	+	+	Insignificant	Insignificant	Insignificant	Insignificant	0.0130152	0.13154
	CCDC134	+	+	+	+	0.00547948	-0.241643	0.00960194	-0.375548	1.06103e-05	-0.59234
	CCDC138	+	+	+	+	Insignificant	Insignificant	Insignificant	Insignificant	0.0153373	3.80785
	CCDC14	+	+	+	+	Insignificant	Insignificant	0.0381869	-0.353445	Insignificant	Insignificant
	CCDC18	+	+	+	+	0.021235	-0.27221	0.000298598	-0.55954	0.000852503	-0.711739
	CCDC186	+	+	+	+	Insignificant	Insignificant	Insignificant	Insignificant	Insignificant	Insignificant
	CCDC22	+	+	+	+	Insignificant	Insignificant	0.0201721	0.119966	1.33034e-07	0.640305
	CCDC25	+	+	+	+	0.0135752	-0.355195	2.26205e-05	-0.43848	Insignificant	Insignificant
	CCDC32	+	+	+	+	Insignificant	Insignificant	Insignificant	Insignificant	Insignificant	Insignificant
	CCDC43	+	+	+	+	Insignificant	Insignificant	0.0249579	0.12376	0.00506525	0.228589
	CCDC47	+	+	+	+	0.00273624	0.228191	0.000990769	0.246691	0.0366295	-0.139163
	CCDC50	+	+	+	+	Insignificant	Insignificant	0.000709114	-0.371896	Insignificant	Insignificant
	CCDC51	+	+	+	+	3.92481e-05	-0.228909	0.0321736	0.120676	0.0010311	-0.289134
	CCDC6	+	+	+	+	Insignificant	Insignificant	0.000609908	-0.257458	Insignificant	Insignificant
	CCDC71	+	+	+	+	Insignificant	Insignificant	Insignificant	Insignificant	0.00943472	0.19809
	CCDC8	+	+	+	+	Insignificant	Insignificant	Insignificant	Insignificant	0.0414989	0.304321
	CCDC85C	+	+	+	+	0.0275419	-3.63741	0.0192324	-4.02274	0.0258424	-3.70433
	CCDC86	+	+	+	+	0.0272815	0.341258	0.00540585	0.400939	0.000322126	0.673001
	CCDC88A	+	+	+	+	Insignificant	Insignificant	Insignificant	Insignificant	Insignificant	Insignificant
	CCDC9	+	+	+	+	0.00621489	-0.290732	0.00557306	-0.291504	Insignificant	Insignificant
	CCDC90B	+	+	+	+	Insignificant	Insignificant	Insignificant	Insignificant	Insignificant	Insignificant
	CCDC91	+	+	+	+	0.000889069	-0.424329	0.00347818	-0.34087	6.64612e-05	-0.634505
	CCDC93	+	+	+	+	Insignificant	Insignificant	Insignificant	Insignificant	8.57895e-06	0.573521
	CCDC97	+	+	+	+	0.000503934	-0.251253	Insignificant	Insignificant	0.0097275	-0.0910937
	CCM2	+	+	+	+	Insignificant	Insignificant	Insignificant	Insignificant	Insignificant	Insignificant
	CCNA2	+	+	+	+	Insignificant	Insignificant	Insignificant	Insignificant	0.0401993	-0.159842
	CCNB1	+	+	+	+	Insignificant	Insignificant	0.0336829	-0.353266	Insignificant	Insignificant
	CCNB2	+	+	+	+	0.0118037	-0.286157	0.000548083	-0.407031	0.016138	0.244096
	CCNC	+	+	+	+	Insignificant	Insignificant	Insignificant	Insignificant	Insignificant	Insignificant
	CCNDBP1	+	+	+	+	Insignificant	Insignificant	Insignificant	Insignificant	Insignificant	Insignificant
	CCNH	+	+	+	+	Insignificant	Insignificant	Insignificant	Insignificant	Insignificant	Insignificant
	CCNK	+	+	+	+	7.06155e-05	-0.278274	0.00116321	-0.182435	0.00647301	-0.133583
	CCNL1	+	+	+	+	0.0145454	-0.324178	Insignificant	Insignificant	Insignificant	Insignificant
	CCNL2	+	+	+	+	Insignificant	Insignificant	Insignificant	Insignificant	Insignificant	Insignificant
	CCNT1	+	+	+	+	Insignificant	Insignificant	Insignificant	Insignificant	0.00081892	0.299889
	CCNY	+	+	+	+	Insignificant	Insignificant	Insignificant	Insignificant	0.026252	0.498549
	CCNYL1	+	+	+	+	0.0360208	-0.318884	Insignificant	Insignificant	0.0381131	-0.27762
	CCP110	+	+	+	+	Insignificant	Insignificant	Insignificant	Insignificant	0.00815714	0.398275
	CCS	+	+	+	+	Insignificant	Insignificant	Insignificant	Insignificant	Insignificant	Insignificant
	CCSMST1	+	+	+	+	Insignificant	Insignificant	0.0045524	0.84123	0.0116614	0.735567
	CCT2	+	+	+	+	Insignificant	Insignificant	Insignificant	Insignificant	Insignificant	Insignificant
	CCT3	+	+	+	+	0.00642807	0.10604	0.0478437	0.151223	0.000117912	0.209634
	CCT4	+	+	+	+	Insignificant	Insignificant	Insignificant	Insignificant	Insignificant	Insignificant
	CCT5	+	+	+	+	Insignificant	Insignificant	Insignificant	Insignificant	Insignificant	Insignificant
	CCT6A	+	+	+	+	0.00575269	0.0829833	Insignificant	Insignificant	4.81764e-05	0.190746
	CCT6B	+	+	+	+	Insignificant	Insignificant	Insignificant	Insignificant	Insignificant	Insignificant
	CCT7	+	+	+	+	0.000138839	0.117112	Insignificant	Insignificant	6.32424e-05	0.216325
	CCT8	+	+	+	+	Insignificant	Insignificant	Insignificant	Insignificant	0.000183291	0.165891
	CD109	+	+	+	+	0.0238586	0.405785	Insignificant	Insignificant	0.00107472	-0.250611
	CD151	+	+	+	+	0.000801555	0.442286	Insignificant	Insignificant	0.0270299	-0.159734
	CD276	+	+	+	+	0.000669246	0.15544	Insignificant	Insignificant	Insignificant	Insignificant
	CD2AP	+	+	+	+	8.03997e-05	0.293167	5.14653e-06	0.261028	0.00278352	0.114673
	CD2BP2	+	+	+	+	0.0179046	0.083149	4.9861e-06	0.230267	1.83845e-06	0.265614
	CD320	+	+	+	+	0.00940531	0.486075	Insignificant	Insignificant	Insignificant	Insignificant
	CD44	+	+	+	+	0.0309686	-0.179996	Insignificant	Insignificant	0.0215431	-0.299712
	CD46	+	+	+	+	Insignificant	Insignificant	Insignificant	Insignificant	8.4485e-08	-0.287576
	CD47	+	+	+	+	Insignificant	Insignificant	Insignificant	Insignificant	1.72341e-06	-0.462397
	CD55	+	+	+	+	Insignificant	Insignificant	Insignificant	Insignificant	5.17777e-05	-0.356126
	CD58	+	+	+	+	Insignificant	Insignificant	Insignificant	Insignificant	Insignificant	Insignificant
	CD59	+	+	+	+	0.00107025	0.34876	Insignificant	Insignificant	Insignificant	Insignificant
	CD63	+	+	+	+	0.0060754	-0.579865	Insignificant	Insignificant	6.11504e-08	-1.07586
	CD81	+	+	+	+	4.78841e-05	0.336643	5.85104e-05	0.348564	Insignificant	Insignificant
	CD9	+	+	+	+	Insignificant	Insignificant	Insignificant	Insignificant	0.000117982	-0.515883
	CD99	+	+	+	+	Insignificant	Insignificant	Insignificant	Insignificant	3.38394e-06	1.12714
	CD99L2	+	+	+	+	Insignificant	Insignificant	Insignificant	Insignificant	2.04262e-05	0.694456
	CDAN1	+	+	+	+	Insignificant	Insignificant	Insignificant	Insignificant	1.57601e-05	0.891067
	CDC123	+	+	+	+	Insignificant	Insignificant	Insignificant	Insignificant	0.00126612	0.664958
	CDC16	+	+	+	+	Insignificant	Insignificant	Insignificant	Insignificant	0.0169542	0.188
	CDC20	+	+	+	+	Insignificant	Insignificant	0.019467	-0.239706	Insignificant	Insignificant
	CDC23	+	+	+	+	0.00297787	0.157355	2.8302e-05	0.192137	8.4067e-06	0.284386
	CDC25C	+	+	+	+	0.0106338	0.167286	Insignificant	Insignificant	0.000256356	0.306164
	CDC27	+	+	+	+	0.00165964	0.150476	Insignificant	Insignificant	0.00043746	0.214712
	CDC34	+	+	+	+	Insignificant	Insignificant	0.0292564	-0.203384	Insignificant	Insignificant
	CDC37	+	+	+	+	0.00574016	-0.124769	Insignificant	Insignificant	0.00487303	0.126607
	CDC37L1	+	+	+	+	Insignificant	Insignificant	Insignificant	Insignificant	Insignificant	Insignificant
	CDC40	+	+	+	+	2.03687e-06	0.201265	3.41854e-05	0.256055	0.024837	0.132157
	CDC42	+	+	+	+	0.00121752	0.160394	Insignificant	Insignificant	0.0463303	0.0906623
	CDC42BPA	+	+	+	+	Insignificant	Insignificant	Insignificant	Insignificant	Insignificant	Insignificant
	CDC42BPB	+	+	+	+	1.45088e-05	-0.447679	8.18446e-05	-0.426224	5.08991e-05	-0.43049
	CDC42EP1	+	+	+	+	0.00192483	-0.233261	0.0292036	-0.438759	0.00638023	-0.192661
	CDC42EP4	+	+	+	+	Insignificant	Insignificant	Insignificant	Insignificant	0.000124098	0.52852
	CDC45	+	+	+	+	Insignificant	Insignificant	Insignificant	Insignificant	Insignificant	Insignificant
	CDC5L	+	+	+	+	0.0207333	0.108604	Insignificant	Insignificant	0.00123689	0.156359
	CDC6	+	+	+	+	Insignificant	Insignificant	0.00109215	0.646047	Insignificant	Insignificant
	CDC7	+	+	+	+	Insignificant	Insignificant	Insignificant	Insignificant	0.0486322	0.363068
	CDC73	+	+	+	+	0.0173464	-0.0685418	0.00769269	-0.0818593	0.00113779	-0.114899
	CDCA2	+	+	+	+	Insignificant	Insignificant	Insignificant	Insignificant	0.0434973	0.38035
	CDCA3	+	+	+	+	Insignificant	Insignificant	Insignificant	Insignificant	Insignificant	Insignificant
	CDCA5	+	+	+	+	Insignificant	Insignificant	Insignificant	Insignificant	Insignificant	Insignificant
	CDCA7L	+	+	+	+	Insignificant	Insignificant	Insignificant	Insignificant	0.0293816	-0.150867
	CDCA8	+	+	+	+	0.00452711	0.730012	Insignificant	Insignificant	Insignificant	Insignificant
	CDH1	+	+	+	+	Insignificant	Insignificant	Insignificant	Insignificant	Insignificant	Insignificant
	CDH2	+	+	+	+	0.00744552	-0.197451	Insignificant	Insignificant	0.00236072	-0.221435
	CDIN1	+	+	+	+	Insignificant	Insignificant	Insignificant	Insignificant	Insignificant	Insignificant
	CDIPT	+	+	+	+	0.00108896	0.377371	0.00191735	0.37294	Insignificant	Insignificant
	CDK1	+	+	+	+	Insignificant	Insignificant	Insignificant	Insignificant	Insignificant	Insignificant
	CDK11B	+	+	+	+	Insignificant	Insignificant	0.019772	-0.249287	Insignificant	Insignificant
	CDK12	+	+	+	+	0.0133333	-0.131848	Insignificant	Insignificant	0.000766267	0.222384
	CDK13	+	+	+	+	Insignificant	Insignificant	Insignificant	Insignificant	Insignificant	Insignificant
	CDK16	+	+	+	+	0.00391549	-0.313075	Insignificant	Insignificant	Insignificant	Insignificant
	CDK17	+	+	+	+	Insignificant	Insignificant	0.000122698	-0.749949	Insignificant	Insignificant
	CDK2	+	+	+	+	Insignificant	Insignificant	0.0330663	-0.215358	0.0146287	-0.0661132
	CDK4	+	+	+	+	Insignificant	Insignificant	Insignificant	Insignificant	0.00459135	0.299831
	CDK5	+	+	+	+	0.0130159	-0.147939	Insignificant	Insignificant	0.00174205	0.179642
	CDK5RAP1	+	+	+	+	Insignificant	Insignificant	Insignificant	Insignificant	Insignificant	Insignificant
	CDK5RAP2	+	+	+	+	Insignificant	Insignificant	Insignificant	Insignificant	Insignificant	Insignificant
	CDK5RAP3	+	+	+	+	1.32086e-05	0.174547	1.86696e-07	0.306804	0.00125065	0.0969947
	CDK6	+	+	+	+	Insignificant	Insignificant	Insignificant	Insignificant	0.0249235	0.209679
	CDK7	+	+	+	+	Insignificant	Insignificant	Insignificant	Insignificant	0.0396157	0.201135
	CDK8	+	+	+	+	Insignificant	Insignificant	Insignificant	Insignificant	Insignificant	Insignificant
	CDK9	+	+	+	+	Insignificant	Insignificant	Insignificant	Insignificant	Insignificant	Insignificant
	CDKAL1	+	+	+	+	0.000905111	0.308028	0.0151768	0.182852	0.0189554	-0.18286
	CDKN1A	+	+	+	+	Insignificant	Insignificant	Insignificant	Insignificant	Insignificant	Insignificant
	CDKN2A	+	+	+	+	Insignificant	Insignificant	Insignificant	Insignificant	Insignificant	Insignificant
	CDKN2AIP	+	+	+	+	0.00246607	-0.148854	0.0145409	-0.247342	4.57751e-06	-0.380221
	CDKN2AIPNL	+	+	+	+	9.86414e-05	0.526277	0.000120737	0.616144	0.0477713	4.30746
	CDKN2C	+	+	+	+	0.000213248	-0.67601	0.00135087	-0.5343	0.00147786	-0.681219
	CDS2	+	+	+	+	0.000668317	0.47534	0.000102939	0.507077	7.36466e-05	0.439273
	CDT1	+	+	+	+	0.00423808	1.41042	Insignificant	Insignificant	0.0175417	2.39826
	CDV3	+	+	+	+	Insignificant	Insignificant	0.0397898	-0.163544	Insignificant	Insignificant
	CDYL	+	+	+	+	0.0290013	0.184838	Insignificant	Insignificant	Insignificant	Insignificant
	CEBPB	+	+	+	+	Insignificant	Insignificant	Insignificant	Insignificant	Insignificant	Insignificant
	CEBPZ	+	+	+	+	Insignificant	Insignificant	Insignificant	Insignificant	Insignificant	Insignificant
	CEBPZOS	+	+	+	+	Insignificant	Insignificant	Insignificant	Insignificant	Insignificant	Insignificant
	CELF1	+	+	+	+	Insignificant	Insignificant	0.0203904	-0.26844	Insignificant	Insignificant
	CELF2	+	+	+	+	Insignificant	Insignificant	Insignificant	Insignificant	0.0289099	0.226587
	CELSR1	+	+	+	+	Insignificant	Insignificant	Insignificant	Insignificant	Insignificant	Insignificant
	CELSR2	-	-	-	+	Insignificant	Insignificant	Insignificant	Insignificant	8.14813e-06	-3.00448
	CEMIP2	+	+	+	+	0.0225584	0.131233	Insignificant	Insignificant	0.00227272	-0.210403
	CENPB	+	+	+	+	0.00105157	0.2735	0.00984538	0.223481	Insignificant	Insignificant
	CENPC	+	+	+	+	Insignificant	Insignificant	Insignificant	Insignificant	Insignificant	Insignificant
	CENPE	+	+	+	+	Insignificant	Insignificant	Insignificant	Insignificant	Insignificant	Insignificant
	CENPF	+	+	+	+	Insignificant	Insignificant	Insignificant	Insignificant	Insignificant	Insignificant
	CENPH	+	+	+	+	0.0412927	0.147845	Insignificant	Insignificant	0.00571388	0.289142
	CENPK	+	+	+	+	Insignificant	Insignificant	Insignificant	Insignificant	Insignificant	Insignificant
	CENPM	+	+	+	+	Insignificant	Insignificant	0.00187019	-0.447248	Insignificant	Insignificant
	CENPO	+	+	+	+	Insignificant	Insignificant	Insignificant	Insignificant	0.0237267	-4.01189
	CENPP	+	+	+	+	Insignificant	Insignificant	Insignificant	Insignificant	Insignificant	Insignificant
	CENPU	+	+	+	+	0.0213324	0.397527	Insignificant	Insignificant	Insignificant	Insignificant
	CENPV	+	+	+	+	Insignificant	Insignificant	0.00286452	0.328531	0.00422719	0.305028
	CEP112	+	+	+	+	Insignificant	Insignificant	Insignificant	Insignificant	Insignificant	Insignificant
	CEP131	+	+	+	+	0.00356782	-0.178791	Insignificant	Insignificant	0.0199054	-0.121517
	CEP135	+	+	+	+	Insignificant	Insignificant	0.0439892	-2.93294	Insignificant	Insignificant
	CEP170	+	+	+	+	Insignificant	Insignificant	0.0283814	-0.212051	Insignificant	Insignificant
	CEP170B	+	+	+	+	0.000727214	-0.530696	0.000609625	-0.522551	0.0152249	-0.28942
	CEP192	+	+	+	+	Insignificant	Insignificant	Insignificant	Insignificant	Insignificant	Insignificant
	CEP250	+	+	+	+	Insignificant	Insignificant	Insignificant	Insignificant	Insignificant	Insignificant
	CEP350	+	+	+	+	Insignificant	Insignificant	Insignificant	Insignificant	Insignificant	Insignificant
	CEP41	+	+	+	+	Insignificant	Insignificant	Insignificant	Insignificant	0.000211576	0.276745
	CEP43	+	+	+	+	0.00112443	0.288495	0.000889162	0.290651	0.0487414	0.126513
	CEP44	+	+	+	+	0.0117266	0.269296	0.02778	0.323744	Insignificant	Insignificant
	CEP55	+	+	+	+	Insignificant	Insignificant	Insignificant	Insignificant	Insignificant	Insignificant
	CEP76	+	+	+	+	Insignificant	Insignificant	Insignificant	Insignificant	Insignificant	Insignificant
	CEP78	+	+	+	+	Insignificant	Insignificant	Insignificant	Insignificant	0.00846648	0.315553
	CEP85	+	+	+	+	Insignificant	Insignificant	0.00158149	-0.348558	Insignificant	Insignificant
	CEP85L	+	+	+	+	Insignificant	Insignificant	Insignificant	Insignificant	Insignificant	Insignificant
	CEP97	+	+	+	+	0.00192556	0.20435	0.0212209	0.126562	0.00150048	0.323965
	CEPT1	+	+	+	+	0.00467751	0.559084	9.40536e-05	0.378811	Insignificant	Insignificant
	CERS2	+	+	+	+	0.00103876	0.428834	0.0165841	0.210576	Insignificant	Insignificant
	CERS5	+	+	+	+	Insignificant	Insignificant	Insignificant	Insignificant	Insignificant	Insignificant
	CERS6	+	+	+	+	2.61994e-07	0.896342	1.80981e-06	0.749791	0.000103558	0.547199
	CERT1	+	+	+	+	0.000230258	0.360906	0.000549881	0.307124	6.41793e-05	0.391223
	CETN2	+	+	+	+	Insignificant	Insignificant	0.00608475	-0.264837	Insignificant	Insignificant
	CETN3	+	+	+	+	0.000161639	0.526363	0.000747213	0.5284	0.000135675	0.577509
	CFAP20	+	+	+	+	Insignificant	Insignificant	Insignificant	Insignificant	Insignificant	Insignificant
	CFAP298	+	+	+	+	1.36873e-05	-0.427299	0.00480073	-0.440493	0.0202215	-0.140165
	CFAP36	+	+	+	+	Insignificant	Insignificant	Insignificant	Insignificant	0.000882774	0.433985
	CFAP97	+	+	+	+	Insignificant	Insignificant	Insignificant	Insignificant	Insignificant	Insignificant
	CFDP1	+	+	+	+	0.00780757	0.160892	6.5974e-06	0.250023	0.0137076	0.149419
	CFL1	+	+	+	+	Insignificant	Insignificant	0.000114464	-0.347431	Insignificant	Insignificant
	CFL2	+	+	+	+	0.00522655	-0.428751	2.5093e-05	-0.6247	0.0299707	-0.328457
	CGGBP1	+	+	+	+	Insignificant	Insignificant	Insignificant	Insignificant	6.17199e-05	-0.195356
	CGN	+	+	+	+	Insignificant	Insignificant	Insignificant	Insignificant	Insignificant	Insignificant
	CHAC2	+	+	+	+	0.0318808	0.108164	Insignificant	Insignificant	0.00288026	0.373775
	CHAF1A	+	+	+	+	Insignificant	Insignificant	0.00147084	-0.107306	Insignificant	Insignificant
	CHAF1B	+	+	+	+	0.00348202	-0.0960058	0.00130779	-0.0915438	2.37693e-05	-0.162955
	CHAMP1	+	+	+	+	0.0337504	-0.0986226	0.00565798	-0.208492	Insignificant	Insignificant
	CHCHD1	+	+	+	+	Insignificant	Insignificant	0.000694991	0.29303	Insignificant	Insignificant
	CHCHD2	+	+	+	+	Insignificant	Insignificant	Insignificant	Insignificant	Insignificant	Insignificant
	CHCHD3	+	+	+	+	Insignificant	Insignificant	0.00151758	0.146478	0.00479251	-0.130567
	CHCHD4	+	+	+	+	Insignificant	Insignificant	2.53958e-05	0.288854	Insignificant	Insignificant
	CHCHD6	+	+	+	+	Insignificant	Insignificant	Insignificant	Insignificant	Insignificant	Insignificant
	CHCHD7	+	+	+	+	Insignificant	Insignificant	Insignificant	Insignificant	Insignificant	Insignificant
	CHD1	+	+	+	+	0.000875953	0.338449	Insignificant	Insignificant	0.000429577	0.53324
	CHD1L	+	+	+	+	Insignificant	Insignificant	Insignificant	Insignificant	Insignificant	Insignificant
	CHD4	+	+	+	+	1.55588e-05	-0.458102	0.0011288	-0.443179	2.5644e-06	-0.352666
	CHD8	+	+	+	+	0.00346185	-0.296402	0.0114764	-0.282802	0.000693199	-0.361296
	CHDH	+	+	+	+	Insignificant	Insignificant	Insignificant	Insignificant	Insignificant	Insignificant
	CHEK1	+	+	+	+	9.47606e-05	0.282664	Insignificant	Insignificant	2.42808e-05	0.248711
	CHEK2	+	+	+	+	Insignificant	Insignificant	Insignificant	Insignificant	Insignificant	Insignificant
	CHERP	+	+	+	+	1.96254e-07	-0.296912	3.10893e-06	-0.214688	4.1174e-08	-0.361003
	CHFR	+	+	+	+	0.0153666	0.353608	0.0180883	0.522791	0.00640793	0.628951
	CHID1	+	+	+	+	0.0281255	0.315509	0.00185466	0.202491	Insignificant	Insignificant
	CHKA	+	+	+	+	Insignificant	Insignificant	Insignificant	Insignificant	Insignificant	Insignificant
	CHM	+	+	+	+	0.0475124	-0.158862	0.0326638	-0.18872	Insignificant	Insignificant
	CHML	+	+	+	+	Insignificant	Insignificant	Insignificant	Insignificant	Insignificant	Insignificant
	CHMP1A	+	+	+	+	0.000417378	0.277832	0.00133361	0.234079	3.6011e-06	0.519065
	CHMP1B	+	+	+	+	Insignificant	Insignificant	Insignificant	Insignificant	0.001427	0.261551
	CHMP2A	+	+	+	+	0.0212426	-0.133606	Insignificant	Insignificant	Insignificant	Insignificant
	CHMP2B	+	+	+	+	0.0482914	-0.228883	0.00598817	-0.380191	Insignificant	Insignificant
	CHMP3	+	+	+	+	Insignificant	Insignificant	Insignificant	Insignificant	0.00519339	0.239817
	CHMP4A	+	+	+	+	4.25697e-05	-0.490905	0.000270235	-0.368399	1.48692e-06	-0.31419
	CHMP4B	+	+	+	+	Insignificant	Insignificant	Insignificant	Insignificant	2.24913e-06	0.286166
	CHMP4BP1	+	+	+	+	Insignificant	Insignificant	Insignificant	Insignificant	Insignificant	Insignificant
	CHMP4C	+	+	+	+	Insignificant	Insignificant	0.0223021	-0.122084	3.09874e-05	0.516104
	CHMP5	+	+	+	+	0.000149346	0.229755	0.000825433	0.254916	0.000228187	0.219019
	CHMP6	+	+	+	+	Insignificant	Insignificant	0.0261503	0.155258	Insignificant	Insignificant
	CHMP7	+	+	+	+	Insignificant	Insignificant	Insignificant	Insignificant	0.00273	0.289036
	CHORDC1	+	+	+	+	0.000366857	0.29596	Insignificant	Insignificant	3.88108e-07	0.564354
	CHP1	+	+	+	+	Insignificant	Insignificant	Insignificant	Insignificant	Insignificant	Insignificant
	CHPF2	+	+	+	+	Insignificant	Insignificant	Insignificant	Insignificant	Insignificant	Insignificant
	CHPT1	+	+	+	+	0.0156207	0.214022	0.0469784	0.15787	Insignificant	Insignificant
	CHRAC1	+	+	+	+	0.0184252	-0.383594	0.0284771	-0.345474	0.00566333	-0.492488
	CHST14	+	+	+	+	0.00129741	0.373071	0.000669681	0.244977	0.00165262	0.579105
	CHTF18	+	+	+	+	0.00023335	-0.244829	0.00462602	-0.152822	0.0150807	-0.119227
	CHTOP	+	+	+	+	0.00505791	0.613939	6.91548e-05	0.467496	0.024489	0.689076
	CHUK	+	+	+	+	Insignificant	Insignificant	Insignificant	Insignificant	Insignificant	Insignificant
	CHURC1	+	+	+	+	Insignificant	Insignificant	Insignificant	Insignificant	0.00752956	0.40357
	CIAO1	+	+	+	+	Insignificant	Insignificant	Insignificant	Insignificant	0.00514671	0.1883
	CIAO2A	+	+	+	+	0.00100613	-0.155792	Insignificant	Insignificant	3.49138e-06	0.263006
	CIAO2B	+	+	+	+	Insignificant	Insignificant	Insignificant	Insignificant	0.0284599	0.126403
	CIAO3	+	+	+	+	Insignificant	Insignificant	Insignificant	Insignificant	Insignificant	Insignificant
	CIAPIN1	+	+	+	+	0.0229273	0.210026	0.00249183	0.233673	0.00221751	0.42289
	CIC	+	+	+	+	Insignificant	Insignificant	Insignificant	Insignificant	Insignificant	Insignificant
	CIP2A	+	+	+	+	0.00118025	0.104779	Insignificant	Insignificant	Insignificant	Insignificant
	CIRBP	+	+	+	+	0.0155364	-0.211737	Insignificant	Insignificant	0.000557359	-0.414964
	CISD1	+	+	+	+	8.48403e-06	-0.407208	Insignificant	Insignificant	Insignificant	Insignificant
	CISD2	+	+	+	+	Insignificant	Insignificant	Insignificant	Insignificant	Insignificant	Insignificant
	CISD3	+	+	+	+	Insignificant	Insignificant	Insignificant	Insignificant	4.43308e-05	-0.548268
	CIT	+	+	+	+	0.00690159	-0.188093	0.0186202	-0.169845	0.0444678	-0.122728
	CIZ1	+	+	+	+	Insignificant	Insignificant	Insignificant	Insignificant	0.00883815	-0.345598
	CKAP2	+	+	+	+	0.000622255	-0.226007	0.00667334	-0.346506	0.0263328	0.267793
	CKAP2L	+	+	+	+	0.0325759	0.181276	Insignificant	Insignificant	0.0199471	0.452578
	CKAP4	+	+	+	+	0.000173661	0.213437	4.21615e-08	0.303494	Insignificant	Insignificant
	CKAP5	+	+	+	+	0.000221542	0.197242	Insignificant	Insignificant	1.32887e-06	0.273377
	CKB	+	+	+	+	1.79366e-07	-0.808191	0.000121732	-0.839846	5.88139e-05	-1.08923
	CKM	+	+	+	+	0.0346738	-0.313176	0.0355337	-0.488217	0.00027932	-0.695242
	CKMT1B	+	+	+	+	6.25026e-05	-0.491151	0.00133712	-0.25975	0.0130837	-0.244406
	CKS1B	+	+	+	+	0.0082232	0.407511	Insignificant	Insignificant	Insignificant	Insignificant
	CLASP1	+	+	+	+	0.000191698	0.286825	0.000772499	0.239667	2.24541e-05	0.400562
	CLASP2	+	+	+	+	Insignificant	Insignificant	Insignificant	Insignificant	0.000247669	0.0927931
	CLASRP	+	+	+	+	Insignificant	Insignificant	0.047787	-0.108744	Insignificant	Insignificant
	CLCC1	+	+	+	+	0.0138534	0.267952	0.00269045	0.150331	0.0221667	0.158169
	CLCN3	+	+	+	+	Insignificant	Insignificant	Insignificant	Insignificant	Insignificant	Insignificant
	CLCN5	+	+	+	+	0.00161414	0.338153	Insignificant	Insignificant	Insignificant	Insignificant
	CLCN7	+	+	+	+	Insignificant	Insignificant	0.0210566	0.252422	Insignificant	Insignificant
	CLDN7	+	+	-	+	0.00123052	4.15382	1.7165e-05	5.29862	0.00794337	3.4289
	CLGN	+	+	+	+	0.00341711	-0.303465	0.00151631	-0.165834	1.65007e-07	-0.559874
	CLIC1	+	+	+	+	0.000582648	0.13627	Insignificant	Insignificant	1.25808e-06	0.250361
	CLIC4	+	+	+	+	Insignificant	Insignificant	Insignificant	Insignificant	0.0185453	-0.190589
	CLINT1	+	+	+	+	0.00211708	0.167551	0.00179801	0.178763	5.28853e-06	0.388435
	CLIP1	+	+	+	+	0.0370729	-0.161541	0.00621826	-0.240482	Insignificant	Insignificant
	CLK2	+	+	+	+	Insignificant	Insignificant	Insignificant	Insignificant	Insignificant	Insignificant
	CLK3	+	+	+	+	Insignificant	Insignificant	Insignificant	Insignificant	Insignificant	Insignificant
	CLN5	+	+	+	+	0.000438417	-0.397724	0.00702369	-0.200459	0.00544741	-0.309241
	CLN6	+	+	+	+	Insignificant	Insignificant	Insignificant	Insignificant	Insignificant	Insignificant
	CLNS1A	+	+	+	+	Insignificant	Insignificant	Insignificant	Insignificant	0.00581492	0.222337
	CLP1	+	+	+	+	Insignificant	Insignificant	Insignificant	Insignificant	Insignificant	Insignificant
	CLPB	+	+	+	+	7.48532e-05	0.18251	4.46457e-06	0.231706	Insignificant	Insignificant
	CLPP	+	+	+	+	Insignificant	Insignificant	9.54629e-06	0.205837	0.000601698	-0.255696
	CLPTM1	+	+	+	+	Insignificant	Insignificant	Insignificant	Insignificant	Insignificant	Insignificant
	CLPTM1L	+	+	+	+	0.00430811	0.386368	0.00154068	0.308758	Insignificant	Insignificant
	CLPX	+	+	+	+	Insignificant	Insignificant	Insignificant	Insignificant	Insignificant	Insignificant
	CLSPN	+	+	+	+	Insignificant	Insignificant	0.0350857	-0.130339	Insignificant	Insignificant
	CLTA	+	+	+	+	Insignificant	Insignificant	Insignificant	Insignificant	0.0208626	0.133719
	CLTB	+	+	+	+	0.0371829	-0.134096	Insignificant	Insignificant	Insignificant	Insignificant
	CLTC	+	+	+	+	0.00172228	0.0981181	0.00403129	0.139628	1.82757e-05	0.204663
	CLU	+	+	+	+	Insignificant	Insignificant	0.00217799	-0.917298	Insignificant	Insignificant
	CLUH	+	+	+	+	Insignificant	Insignificant	0.0467785	-0.168623	0.00350048	0.280641
	CMAS	+	+	+	+	3.22273e-07	-0.45696	4.61299e-05	-0.322032	2.88787e-06	-0.448702
	CMBL	+	+	+	+	Insignificant	Insignificant	1.98841e-06	0.2018	3.00926e-07	0.238342
	CMPK1	+	+	+	+	Insignificant	Insignificant	0.0457976	-0.263589	Insignificant	Insignificant
	CMSS1	+	+	+	+	Insignificant	Insignificant	0.0246952	-0.0946051	0.000868138	-0.252441
	CMTM4	+	+	+	+	0.00471122	0.49708	Insignificant	Insignificant	Insignificant	Insignificant
	CMTM6	+	+	+	+	Insignificant	Insignificant	Insignificant	Insignificant	Insignificant	Insignificant
	CMTM8	+	+	+	+	Insignificant	Insignificant	Insignificant	Insignificant	Insignificant	Insignificant
	CMTR1	+	+	+	+	2.79826e-06	-0.199441	0.0116474	-0.152924	4.46794e-06	-0.200742
	CNBP	+	+	+	+	Insignificant	Insignificant	Insignificant	Insignificant	Insignificant	Insignificant
	CNDP2	+	+	+	+	Insignificant	Insignificant	Insignificant	Insignificant	Insignificant	Insignificant
	CNEP1R1	+	+	+	+	Insignificant	Insignificant	Insignificant	Insignificant	Insignificant	Insignificant
	CNIH1	+	+	+	+	Insignificant	Insignificant	0.017952	-0.30484	0.00347219	-0.440318
	CNIH4	+	+	+	+	Insignificant	Insignificant	Insignificant	Insignificant	0.00128109	-0.445916
	CNN1	+	+	+	+	Insignificant	Insignificant	Insignificant	Insignificant	Insignificant	Insignificant
	CNN2	+	+	+	+	Insignificant	Insignificant	0.0470696	-0.610874	0.00136211	-0.402191
	CNN3	+	+	+	+	Insignificant	Insignificant	0.0111205	-0.776985	1.06254e-05	-0.442048
	CNNM3	+	+	+	+	0.00601425	0.180412	Insignificant	Insignificant	Insignificant	Insignificant
	CNNM4	+	+	+	+	Insignificant	Insignificant	Insignificant	Insignificant	Insignificant	Insignificant
	CNOT1	+	+	+	+	Insignificant	Insignificant	0.00282547	-0.0636959	Insignificant	Insignificant
	CNOT10	+	+	+	+	Insignificant	Insignificant	Insignificant	Insignificant	Insignificant	Insignificant
	CNOT11	+	+	+	+	Insignificant	Insignificant	Insignificant	Insignificant	0.037197	0.116018
	CNOT2	+	+	+	+	0.00147791	-0.274914	0.000554117	-0.33824	0.000559472	-0.319046
	CNOT3	+	+	+	+	1.08175e-05	-0.265084	9.36518e-06	-0.298529	0.000399009	-0.197385
	CNOT4	+	+	+	+	Insignificant	Insignificant	0.0231857	-0.226938	Insignificant	Insignificant
	CNOT6L	+	+	+	+	0.0459202	4.55687	Insignificant	Insignificant	Insignificant	Insignificant
	CNOT7	+	+	+	+	0.010315	-0.157979	4.60677e-07	-0.282489	Insignificant	Insignificant
	CNOT8	+	+	+	+	Insignificant	Insignificant	Insignificant	Insignificant	Insignificant	Insignificant
	CNOT9	+	+	+	+	Insignificant	Insignificant	Insignificant	Insignificant	Insignificant	Insignificant
	CNP	+	+	+	+	2.90198e-07	0.117987	0.000176231	0.190653	0.000980679	0.151766
	CNPY2	+	+	+	+	3.78613e-05	-0.269969	0.0149399	-0.133471	0.00010065	-0.438142
	CNPY3	+	+	+	+	0.000795645	0.120735	0.0143015	0.106796	1.36631e-05	-0.375044
	CNPY4	+	+	+	+	0.0379316	-0.291285	Insignificant	Insignificant	Insignificant	Insignificant
	CNST	+	+	+	+	Insignificant	Insignificant	0.0153699	-3.69004	Insignificant	Insignificant
	CNTN1	+	+	+	+	Insignificant	Insignificant	Insignificant	Insignificant	4.74042e-05	-0.553697
	COA1	+	+	+	+	Insignificant	Insignificant	Insignificant	Insignificant	Insignificant	Insignificant
	COA3	+	+	+	+	4.26964e-06	0.314389	2.9266e-08	0.433703	Insignificant	Insignificant
	COA4	+	+	+	+	Insignificant	Insignificant	Insignificant	Insignificant	Insignificant	Insignificant
	COA6	+	+	+	+	Insignificant	Insignificant	Insignificant	Insignificant	0.00571749	-0.400256
	COA7	+	+	+	+	0.00158856	-0.395379	0.00363408	-0.333404	2.34659e-05	-0.728279
	COASY	+	+	+	+	0.000107713	-0.0954914	Insignificant	Insignificant	Insignificant	Insignificant
	COBL	+	+	+	+	Insignificant	Insignificant	Insignificant	Insignificant	0.000543323	0.793906
	COBLL1	+	+	+	+	0.0133998	0.355246	0.033833	0.28422	Insignificant	Insignificant
	COCH	+	+	+	+	Insignificant	Insignificant	Insignificant	Insignificant	Insignificant	Insignificant
	COG1	+	+	+	+	0.0235779	-0.162266	Insignificant	Insignificant	Insignificant	Insignificant
	COG2	+	+	+	+	0.00911005	-0.200178	0.000154102	-0.300543	0.0247926	-0.140016
	COG3	+	+	+	+	0.0358474	-0.18591	Insignificant	Insignificant	Insignificant	Insignificant
	COG4	+	+	+	+	Insignificant	Insignificant	Insignificant	Insignificant	9.00499e-05	0.179615
	COG5	+	+	+	+	0.022138	0.0846965	0.0213082	0.116432	0.000255082	0.196216
	COG6	+	+	+	+	Insignificant	Insignificant	Insignificant	Insignificant	0.030283	0.167182
	COG7	+	+	+	+	0.00566503	0.117474	0.0471162	0.181874	0.000147106	0.275446
	COG8	+	+	+	+	Insignificant	Insignificant	0.00625883	0.319358	0.0105889	0.220395
	COIL	+	+	+	+	0.000811952	0.246568	0.0103274	0.219235	Insignificant	Insignificant
	COL14A1	+	+	+	+	Insignificant	Insignificant	Insignificant	Insignificant	Insignificant	Insignificant
	COL18A1	+	+	+	+	Insignificant	Insignificant	Insignificant	Insignificant	Insignificant	Insignificant
	COL4A1	+	+	+	+	Insignificant	Insignificant	Insignificant	Insignificant	Insignificant	Insignificant
	COL4A2	+	+	+	+	Insignificant	Insignificant	Insignificant	Insignificant	Insignificant	Insignificant
	COL6A1	+	+	+	+	Insignificant	Insignificant	Insignificant	Insignificant	Insignificant	Insignificant
	COLGALT1	+	+	+	+	Insignificant	Insignificant	0.0122005	-0.210731	0.00424571	-0.299031
	COMMD1	+	+	+	+	0.00124435	-0.148334	0.00782329	-0.150543	0.0306874	0.217463
	COMMD10	+	+	+	+	0.033181	0.202958	Insignificant	Insignificant	0.000633947	0.965863
	COMMD2	+	+	+	+	4.70426e-05	0.429972	0.000844016	0.406162	3.76335e-07	0.658736
	COMMD3	+	+	+	+	Insignificant	Insignificant	Insignificant	Insignificant	Insignificant	Insignificant
	COMMD4	+	+	+	+	Insignificant	Insignificant	Insignificant	Insignificant	Insignificant	Insignificant
	COMMD5	+	+	+	+	0.0115563	0.100576	0.0113602	0.129554	8.14717e-06	0.596462
	COMMD6	+	+	+	+	Insignificant	Insignificant	0.0190875	-0.413258	Insignificant	Insignificant
	COMMD7	+	+	+	+	0.0126344	0.214231	0.0028405	0.325072	2.05481e-06	0.745972
	COMMD8	+	+	+	+	Insignificant	Insignificant	Insignificant	Insignificant	Insignificant	Insignificant
	COMMD9	+	+	+	+	1.69038e-05	0.18362	2.99578e-05	0.214186	8.61642e-06	0.415382
	COMT	+	+	+	+	5.463e-06	0.267913	Insignificant	Insignificant	Insignificant	Insignificant
	COMTD1	+	+	+	+	Insignificant	Insignificant	8.8322e-08	0.421056	2.13579e-05	-0.262285
	COPA	+	+	+	+	1.58241e-06	0.169062	1.65126e-05	0.16168	1.00933e-05	0.28339
	COPB1	+	+	+	+	8.55632e-05	0.119083	0.00179144	0.0972617	3.5239e-06	0.192171
	COPB2	+	+	+	+	0.000308298	0.185932	0.000437588	0.138085	4.61902e-06	0.208857
	COPE	+	+	+	+	Insignificant	Insignificant	Insignificant	Insignificant	Insignificant	Insignificant
	COPG1	+	+	+	+	2.88591e-05	0.222513	Insignificant	Insignificant	0.000290893	0.157242
	COPG2	+	+	+	+	Insignificant	Insignificant	Insignificant	Insignificant	0.000559952	0.158392
	COPRS	+	+	+	+	Insignificant	Insignificant	Insignificant	Insignificant	0.00019751	0.202013
	COPS2	+	+	+	+	2.4774e-05	-0.106789	6.69242e-05	-0.0940444	0.000325598	0.11758
	COPS3	+	+	+	+	Insignificant	Insignificant	0.033421	-0.120283	0.00308995	0.19757
	COPS4	+	+	+	+	Insignificant	Insignificant	2.25899e-05	-0.157324	Insignificant	Insignificant
	COPS5	+	+	+	+	0.000114072	-0.1991	0.000119219	-0.23643	0.012752	0.0867933
	COPS6	+	+	+	+	0.000256352	-0.247881	0.000155562	-0.263418	Insignificant	Insignificant
	COPS7A	+	+	+	+	0.000187308	-0.296333	0.00163184	-0.221812	Insignificant	Insignificant
	COPS7B	+	+	+	+	4.75287e-05	0.273133	0.000224995	0.263255	2.42825e-06	0.44843
	COPS8	+	+	+	+	Insignificant	Insignificant	Insignificant	Insignificant	0.000153504	0.259507
	COPZ1	+	+	+	+	0.000978981	0.239712	6.48135e-05	0.231449	1.147e-08	0.354155
	COQ3	+	+	+	+	Insignificant	Insignificant	Insignificant	Insignificant	Insignificant	Insignificant
	COQ5	+	+	+	+	Insignificant	Insignificant	Insignificant	Insignificant	0.00381529	0.18842
	COQ6	+	+	+	+	Insignificant	Insignificant	Insignificant	Insignificant	Insignificant	Insignificant
	COQ7	+	+	+	+	Insignificant	Insignificant	Insignificant	Insignificant	0.0134135	0.226157
	COQ8A	+	+	+	+	Insignificant	Insignificant	0.0131702	0.270911	0.0034443	-0.277803
	COQ8B	+	+	+	+	0.00374008	0.415801	0.000789237	0.817664	0.00195378	0.456463
	COQ9	+	+	+	+	0.0171339	0.32677	0.00979061	0.505201	0.000829948	0.347677
	CORO1A	+	+	+	+	Insignificant	Insignificant	Insignificant	Insignificant	0.000160457	0.335706
	CORO1B	+	+	+	+	0.0492384	0.246406	0.000392913	0.181168	5.7202e-05	0.323792
	CORO1C	+	+	+	+	Insignificant	Insignificant	Insignificant	Insignificant	Insignificant	Insignificant
	CORO7	+	+	+	+	1.5743e-06	0.493799	9.38269e-06	0.420888	4.78544e-08	0.738633
	COTL1	+	+	+	+	0.000546997	-0.239315	Insignificant	Insignificant	Insignificant	Insignificant
	COX11	+	+	+	+	0.0387599	0.154919	0.000172204	0.313827	Insignificant	Insignificant
	COX14	+	+	+	+	Insignificant	Insignificant	0.00462687	0.449846	Insignificant	Insignificant
	COX15	+	+	+	+	0.000713036	0.438538	0.0216887	0.541106	0.00093131	0.411791
	COX16	+	+	+	+	0.0385927	-0.288119	Insignificant	Insignificant	Insignificant	Insignificant
	COX18	+	+	+	+	Insignificant	Insignificant	0.00686041	-0.786843	0.0073817	-0.709435
	COX20	+	+	+	+	Insignificant	Insignificant	0.000208092	0.149895	Insignificant	Insignificant
	COX4I1	+	+	+	+	0.0221717	0.114186	6.99347e-05	0.215885	Insignificant	Insignificant
	COX5A	+	+	+	+	Insignificant	Insignificant	Insignificant	Insignificant	0.0253992	-0.178397
	COX5B	+	+	+	+	Insignificant	Insignificant	Insignificant	Insignificant	0.00332361	-0.527299
	COX6A1	+	+	+	+	Insignificant	Insignificant	4.73809e-05	0.407032	Insignificant	Insignificant
	COX6B1	+	+	+	+	Insignificant	Insignificant	Insignificant	Insignificant	0.00499643	-0.341784
	COX6C	+	+	+	+	Insignificant	Insignificant	0.00341466	0.147527	Insignificant	Insignificant
	COX7A2	+	+	+	+	0.000288835	0.389234	4.29963e-05	0.681307	Insignificant	Insignificant
	COX7A2L	+	+	+	+	Insignificant	Insignificant	Insignificant	Insignificant	Insignificant	Insignificant
	COX7B	+	+	+	+	0.00391403	0.508479	0.000103677	0.728217	Insignificant	Insignificant
	COX7C	+	+	+	+	0.00010775	0.609212	5.27858e-07	0.81585	Insignificant	Insignificant
	CPD	+	+	+	+	0.000121752	0.1859	0.0185172	0.226082	0.000588559	0.226656
	CPE	+	+	+	+	Insignificant	Insignificant	Insignificant	Insignificant	Insignificant	Insignificant
	CPM	+	+	+	+	Insignificant	Insignificant	Insignificant	Insignificant	Insignificant	Insignificant
	CPNE1	+	+	+	+	7.43824e-08	-0.369179	2.44007e-06	-0.304804	3.43282e-07	-0.367208
	CPNE2	+	+	+	+	0.00397573	0.260988	0.000866967	0.239339	0.00158654	0.353659
	CPNE3	+	+	+	+	0.0451412	0.167086	Insignificant	Insignificant	0.0124677	0.198929
	CPNE8	+	+	+	+	0.0149072	0.253128	Insignificant	Insignificant	Insignificant	Insignificant
	CPOX	+	+	+	+	Insignificant	Insignificant	Insignificant	Insignificant	0.000703076	-0.314428
	CPPED1	+	+	+	+	0.00257149	0.386064	0.0074302	0.313405	0.00086816	0.503008
	CPSF1	+	+	+	+	6.85076e-08	-0.140104	1.3073e-05	-0.110093	0.00582036	-0.0544685
	CPSF2	+	+	+	+	9.56605e-05	-0.149389	0.000297925	-0.100771	3.42251e-05	-0.13718
	CPSF3	+	+	+	+	1.01854e-05	-0.156091	0.000749097	-0.143536	0.00073519	-0.0907472
	CPSF4	+	+	+	+	0.0152183	-0.152726	0.00149946	-0.208562	0.0361535	-0.17569
	CPSF6	+	+	+	+	7.53365e-05	-0.206681	3.90611e-05	-0.2269	0.000130519	-0.378728
	CPSF7	+	+	+	+	4.1548e-05	0.369346	0.00106007	0.471784	5.55899e-06	0.641676
	CPT1A	+	+	+	+	0.00116732	0.639972	0.00028939	0.618421	0.000105518	0.616924
	CPT2	+	+	+	+	Insignificant	Insignificant	0.00156485	0.272381	Insignificant	Insignificant
	CPTP	+	+	+	+	Insignificant	Insignificant	Insignificant	Insignificant	Insignificant	Insignificant
	CPVL	+	+	+	+	Insignificant	Insignificant	5.89162e-05	0.233864	Insignificant	Insignificant
	CRABP2	+	+	+	+	0.00017898	-0.827095	0.00115413	-0.763514	2.62961e-06	-1.17928
	CRADD	+	+	+	+	0.0461141	2.97254	Insignificant	Insignificant	0.00060988	4.83526
	CRAT	+	+	+	-	0.000112728	5.55225	0.00167158	5.24839	2.77161e-07	6.13373
	CRBN	+	+	+	+	Insignificant	Insignificant	Insignificant	Insignificant	0.00452528	0.325587
	CRCP	+	+	+	+	Insignificant	Insignificant	Insignificant	Insignificant	Insignificant	Insignificant
	CREB1	+	+	+	+	Insignificant	Insignificant	0.00403629	-0.20158	Insignificant	Insignificant
	CREBBP	+	+	+	+	0.0408875	0.172965	Insignificant	Insignificant	Insignificant	Insignificant
	CREBZF	+	+	+	+	1.90973e-05	-0.512335	0.00935561	-0.369782	8.36057e-07	-0.444354
	CREG1	+	+	+	+	Insignificant	Insignificant	Insignificant	Insignificant	0.000687277	-0.426426
	CRELD1	+	+	+	+	8.04765e-06	0.489569	0.00116348	0.574167	0.000766563	-0.170658
	CRELD2	+	+	+	+	0.00223167	-0.19213	Insignificant	Insignificant	2.60342e-06	-0.703523
	CRIPT	+	+	+	+	0.0228176	0.309668	Insignificant	Insignificant	Insignificant	Insignificant
	CRK	+	+	+	+	0.00359891	-0.425483	3.86785e-06	-0.422068	Insignificant	Insignificant
	CRKL	+	+	+	+	Insignificant	Insignificant	0.00415766	-0.253399	Insignificant	Insignificant
	CRLF3	+	+	+	+	Insignificant	Insignificant	Insignificant	Insignificant	0.0124129	0.147326
	CRMP1	-	+	+	-	0.00443432	-3.08921	Insignificant	Insignificant	Insignificant	Insignificant
	CRNKL1	+	+	+	+	0.00625245	0.143055	0.00312496	0.22649	0.0031274	0.166399
	CROCC	+	+	+	+	Insignificant	Insignificant	Insignificant	Insignificant	0.0470322	-2.21475
	CROT	+	+	+	+	Insignificant	Insignificant	Insignificant	Insignificant	0.000232317	0.202404
	CRTAP	+	+	+	+	Insignificant	Insignificant	0.0129333	-0.113991	Insignificant	Insignificant
	CRTC1	+	+	+	+	Insignificant	Insignificant	Insignificant	Insignificant	Insignificant	Insignificant
	CRTC3	+	+	+	+	Insignificant	Insignificant	0.0266237	-3.49658	Insignificant	Insignificant
	CRYBG3	+	+	+	+	Insignificant	Insignificant	Insignificant	Insignificant	Insignificant	Insignificant
	CRYZ	+	+	+	+	0.000296906	0.262906	0.0465908	0.304444	Insignificant	Insignificant
	CRYZL1	+	+	+	+	0.0124105	-0.15367	Insignificant	Insignificant	Insignificant	Insignificant
	CS	+	+	+	+	Insignificant	Insignificant	Insignificant	Insignificant	0.000394856	-0.320541
	CSDE1	+	+	+	+	Insignificant	Insignificant	0.000872909	-0.222747	0.000423185	0.243598
	CSE1L	+	+	+	+	5.44602e-07	-0.256505	2.90585e-07	-0.279583	0.0130514	-0.081035
	CSK	+	+	+	+	0.0004078	-0.177545	0.000504374	-0.237066	0.0283528	0.0795975
	CSNK1A1	+	+	+	+	Insignificant	Insignificant	Insignificant	Insignificant	Insignificant	Insignificant
	CSNK1D	+	+	+	+	Insignificant	Insignificant	Insignificant	Insignificant	Insignificant	Insignificant
	CSNK1E	+	+	+	+	Insignificant	Insignificant	Insignificant	Insignificant	0.0141637	0.188958
	CSNK1G3	+	+	+	+	Insignificant	Insignificant	Insignificant	Insignificant	Insignificant	Insignificant
	CSNK2A1	+	+	+	+	Insignificant	Insignificant	0.0492594	0.0778599	3.39969e-05	0.210503
	CSNK2A2	+	+	+	+	Insignificant	Insignificant	0.00255743	0.130561	2.88813e-06	0.258525
	CSNK2B	+	+	+	+	0.00402316	0.137888	0.00100916	0.176527	6.73882e-05	0.255055
	CSRP1	+	+	+	+	Insignificant	Insignificant	Insignificant	Insignificant	Insignificant	Insignificant
	CSRP2	+	+	+	+	Insignificant	Insignificant	0.00129961	-0.71553	Insignificant	Insignificant
	CSTB	+	+	+	+	Insignificant	Insignificant	Insignificant	Insignificant	0.0224489	0.33925
	CSTF1	+	+	+	+	4.83841e-05	-0.229956	Insignificant	Insignificant	1.2135e-05	-0.267643
	CSTF2	+	+	+	+	0.0123177	-0.430017	1.44751e-07	-0.484545	Insignificant	Insignificant
	CSTF2T	+	+	+	+	0.00122433	-0.228274	0.0012287	-0.235799	1.98952e-07	-0.605812
	CSTF3	+	+	+	+	1.28838e-07	-0.18708	Insignificant	Insignificant	4.7114e-06	-0.219953
	CTBP1	+	+	+	+	Insignificant	Insignificant	Insignificant	Insignificant	8.00148e-06	-0.153219
	CTBP2	+	+	+	+	Insignificant	Insignificant	0.000990864	0.106474	0.0184798	0.0599639
	CTCF	+	+	+	+	0.00652747	0.461242	0.0027404	0.510531	0.031012	0.723038
	CTDNEP1	+	+	+	+	0.00125198	0.437293	0.0402871	0.273109	Insignificant	Insignificant
	CTDP1	+	+	+	+	0.00721328	0.182867	0.00503598	0.332201	0.0107809	0.176647
	CTDSPL2	+	+	+	+	Insignificant	Insignificant	Insignificant	Insignificant	Insignificant	Insignificant
	CTH	+	+	+	+	0.000360283	-0.819023	Insignificant	Insignificant	0.000200732	-0.87441
	CTIF	+	+	+	+	Insignificant	Insignificant	Insignificant	Insignificant	Insignificant	Insignificant
	CTNNA1	+	+	+	+	0.00129215	0.189911	Insignificant	Insignificant	0.00222403	0.0980008
	CTNNA2	+	+	+	+	Insignificant	Insignificant	Insignificant	Insignificant	Insignificant	Insignificant
	CTNNAL1	+	+	+	+	Insignificant	Insignificant	Insignificant	Insignificant	0.00471503	0.283712
	CTNNB1	+	+	+	+	4.29124e-05	0.278399	Insignificant	Insignificant	Insignificant	Insignificant
	CTNNBL1	+	+	+	+	0.0025975	-0.127059	0.00772186	-0.119698	0.0310328	-0.0998853
	CTNND1	+	+	+	+	0.000112249	0.334225	0.0190248	0.184477	0.00319571	0.20339
	CTPS1	+	+	+	+	Insignificant	Insignificant	Insignificant	Insignificant	Insignificant	Insignificant
	CTPS2	+	+	+	+	2.11314e-06	0.324889	0.0316636	0.279528	1.94725e-09	0.744183
	CTR9	+	+	+	+	0.00181992	-0.0774393	8.60877e-05	-0.0965776	0.000287289	-0.131197
	CTSA	+	+	+	+	Insignificant	Insignificant	Insignificant	Insignificant	5.05547e-05	-0.341995
	CTSB	+	+	+	+	Insignificant	Insignificant	Insignificant	Insignificant	0.00160899	0.236133
	CTSC	+	+	+	+	Insignificant	Insignificant	0.0138887	0.152208	0.00445942	-0.25146
	CTSD	+	+	+	+	Insignificant	Insignificant	Insignificant	Insignificant	5.43664e-06	0.265526
	CTSL	+	+	+	+	Insignificant	Insignificant	Insignificant	Insignificant	0.0258388	-4.24295
	CTSZ	+	+	+	+	4.69465e-05	1.00894	1.65741e-05	1.04516	2.13119e-06	0.753598
	CTTN	+	+	+	+	Insignificant	Insignificant	Insignificant	Insignificant	0.0356351	0.306201
	CTTNBP2NL	+	+	+	+	Insignificant	Insignificant	Insignificant	Insignificant	Insignificant	Insignificant
	CTU1	+	+	+	+	Insignificant	Insignificant	Insignificant	Insignificant	Insignificant	Insignificant
	CTU2	+	+	+	+	Insignificant	Insignificant	Insignificant	Insignificant	0.000484048	0.256076
	CUEDC2	+	+	+	+	Insignificant	Insignificant	0.000542	0.379906	0.00126333	0.419817
	CUL1	+	+	+	+	0.00111176	-0.154594	0.000444097	-0.163266	0.00313216	0.0750135
	CUL2	+	+	+	+	Insignificant	Insignificant	0.000734594	0.101709	3.15233e-05	0.140882
	CUL3	+	+	+	+	0.0192894	-0.0755987	Insignificant	Insignificant	Insignificant	Insignificant
	CUL4A	+	+	+	+	0.00414384	0.147363	Insignificant	Insignificant	1.83683e-05	0.460779
	CUL4B	+	+	+	+	Insignificant	Insignificant	Insignificant	Insignificant	Insignificant	Insignificant
	CUL5	+	+	+	+	0.000650543	0.183277	Insignificant	Insignificant	9.49374e-05	0.261815
	CUL7	+	+	+	+	0.00667009	0.302557	0.0012168	0.247229	0.000340363	0.224718
	CUL9	+	+	+	+	Insignificant	Insignificant	Insignificant	Insignificant	Insignificant	Insignificant
	CUSTOS	+	+	+	+	Insignificant	Insignificant	Insignificant	Insignificant	0.0269238	0.302737
	CUTA	+	+	+	+	Insignificant	Insignificant	Insignificant	Insignificant	Insignificant	Insignificant
	CUTC	+	+	+	+	Insignificant	Insignificant	0.0238462	0.117082	Insignificant	Insignificant
	CUX1	+	+	+	+	Insignificant	Insignificant	Insignificant	Insignificant	Insignificant	Insignificant
	CWC15	+	+	+	+	Insignificant	Insignificant	0.00713981	-0.21325	Insignificant	Insignificant
	CWC22	+	+	+	+	0.0372646	0.0515111	4.90858e-06	0.0903705	0.023871	0.332387
	CWC25	+	+	+	+	Insignificant	Insignificant	Insignificant	Insignificant	Insignificant	Insignificant
	CWC27	+	+	+	+	Insignificant	Insignificant	Insignificant	Insignificant	Insignificant	Insignificant
	CWF19L1	+	+	+	+	0.000147549	-0.097538	Insignificant	Insignificant	0.00133668	0.0702877
	CWF19L2	+	+	+	+	Insignificant	Insignificant	0.00996379	-0.479923	0.0469576	-0.411276
	CXADR	+	+	+	+	0.0255744	0.121148	0.0411881	0.198291	0.021133	-0.0933666
	CXXC1	+	+	+	+	Insignificant	Insignificant	Insignificant	Insignificant	0.00853033	0.0785306
	CXorf38	+	+	+	+	Insignificant	Insignificant	Insignificant	Insignificant	5.27435e-05	0.949287
	CYB561D2	+	+	+	+	0.00543156	0.286186	0.00831546	0.263604	Insignificant	Insignificant
	CYB5A	+	+	+	+	0.0421309	-0.0510146	Insignificant	Insignificant	2.61127e-07	-0.570775
	CYB5B	+	+	+	+	1.96834e-05	0.412926	3.48075e-06	0.566774	0.00452646	0.220973
	CYB5D2	+	+	+	+	Insignificant	Insignificant	Insignificant	Insignificant	Insignificant	Insignificant
	CYB5R1	+	+	+	+	Insignificant	Insignificant	Insignificant	Insignificant	Insignificant	Insignificant
	CYB5R3	+	+	+	+	Insignificant	Insignificant	Insignificant	Insignificant	0.000826803	-0.339378
	CYB5R4	+	+	+	+	0.000938935	0.229908	0.00232331	0.268279	7.86742e-06	0.30431
	CYBC1	+	+	+	+	Insignificant	Insignificant	0.0156111	0.201842	Insignificant	Insignificant
	CYC1	+	+	+	+	Insignificant	Insignificant	Insignificant	Insignificant	Insignificant	Insignificant
	CYCS	+	+	+	+	0.0263103	-0.242969	0.0233671	-0.298119	0.00314437	-0.329682
	CYFIP1	+	+	+	+	2.06651e-05	0.157742	6.50862e-05	0.140688	2.99879e-06	0.380779
	CYFIP2	+	+	+	+	7.81744e-06	0.375939	0.000133714	0.456012	8.64403e-08	0.632673
	CYLD	+	+	+	+	Insignificant	Insignificant	0.0028118	0.264592	Insignificant	Insignificant
	CYP20A1	+	+	+	+	Insignificant	Insignificant	Insignificant	Insignificant	Insignificant	Insignificant
	CYP2S1	+	+	+	+	Insignificant	Insignificant	Insignificant	Insignificant	Insignificant	Insignificant
	CYP46A1	+	+	+	+	Insignificant	Insignificant	Insignificant	Insignificant	Insignificant	Insignificant
	CYP4X1	+	+	+	+	Insignificant	Insignificant	0.0162289	4.8052	0.015344	-0.317152
	CYP51A1	+	+	+	+	Insignificant	Insignificant	Insignificant	Insignificant	Insignificant	Insignificant
	CYP7B1	+	+	+	+	0.0267229	-0.272385	0.0198709	-0.345446	0.00731945	-0.326019
	CYRIB	+	+	+	+	Insignificant	Insignificant	0.00249153	-0.152543	7.75477e-06	0.340233
	CYSTM1	+	+	+	+	Insignificant	Insignificant	Insignificant	Insignificant	Insignificant	Insignificant
	CZIB	+	+	+	+	Insignificant	Insignificant	Insignificant	Insignificant	Insignificant	Insignificant
	DACH1	+	+	+	+	Insignificant	Insignificant	Insignificant	Insignificant	0.0419504	-0.0813783
	DAD1	+	+	+	+	0.000925522	0.44604	0.00450828	0.355544	Insignificant	Insignificant
	DAG1	+	+	+	+	Insignificant	Insignificant	0.00515607	0.406323	Insignificant	Insignificant
	DAGLB	+	+	+	+	0.000119976	-0.403419	0.000634938	-0.326862	Insignificant	Insignificant
	DAP3	+	+	+	+	Insignificant	Insignificant	0.0185563	0.124386	0.0137227	-0.212827
	DARS1	+	+	+	+	Insignificant	Insignificant	0.000152973	0.12123	Insignificant	Insignificant
	DARS2	+	+	+	+	0.0146589	-0.15386	0.00305046	0.154705	0.000588467	-0.365972
	DAXX	+	+	+	+	Insignificant	Insignificant	Insignificant	Insignificant	0.0201176	-0.121242
	DAZAP1	+	+	+	+	0.0252586	-0.146506	0.0191089	-0.18778	Insignificant	Insignificant
	DBI	+	+	+	+	Insignificant	Insignificant	Insignificant	Insignificant	Insignificant	Insignificant
	DBN1	+	+	+	+	8.1365e-05	0.434176	0.000374832	0.307832	Insignificant	Insignificant
	DBNL	+	+	+	+	0.00947697	-0.273727	0.0215132	-0.249107	Insignificant	Insignificant
	DBR1	+	+	+	+	0.00885936	-0.108228	Insignificant	Insignificant	0.00187808	-0.143481
	DBT	+	+	+	+	Insignificant	Insignificant	0.0374026	0.146678	Insignificant	Insignificant
	DCAF1	+	+	+	+	Insignificant	Insignificant	Insignificant	Insignificant	0.00628782	0.121926
	DCAF11	+	+	+	+	1.3548e-05	-0.41679	0.000702983	-0.314068	8.98341e-07	-0.554542
	DCAF13	+	+	+	+	Insignificant	Insignificant	0.0333391	0.171947	Insignificant	Insignificant
	DCAF15	+	+	+	+	Insignificant	Insignificant	Insignificant	Insignificant	Insignificant	Insignificant
	DCAF16	+	+	+	+	Insignificant	Insignificant	Insignificant	Insignificant	Insignificant	Insignificant
	DCAF5	+	+	+	+	0.000134852	-0.305824	8.75323e-05	-0.34185	9.54039e-05	-0.290277
	DCAF6	+	+	+	+	Insignificant	Insignificant	0.017636	0.335674	0.00150489	0.531734
	DCAF7	+	+	+	+	Insignificant	Insignificant	Insignificant	Insignificant	0.00185853	-0.242354
	DCAF8	+	+	+	+	0.0165992	0.300766	0.0130973	0.128043	Insignificant	Insignificant
	DCAKD	+	+	+	+	2.21062e-07	0.529851	1.10467e-05	0.675104	0.001247	0.646941
	DCDC2	+	+	+	+	0.0262273	0.358258	Insignificant	Insignificant	0.000264355	0.524961
	DCK	+	+	+	+	0.000591161	0.40446	Insignificant	Insignificant	0.000887106	0.334959
	DCLK1	+	+	+	+	Insignificant	Insignificant	Insignificant	Insignificant	0.00334801	0.386654
	DCP1A	+	+	+	+	Insignificant	Insignificant	Insignificant	Insignificant	Insignificant	Insignificant
	DCP1B	+	+	+	+	0.0013456	-0.311245	0.0223326	-0.174191	Insignificant	Insignificant
	DCP2	+	+	+	+	Insignificant	Insignificant	Insignificant	Insignificant	Insignificant	Insignificant
	DCPS	+	+	+	+	Insignificant	Insignificant	Insignificant	Insignificant	0.00187091	0.197403
	DCTD	+	+	+	+	Insignificant	Insignificant	0.00742581	-0.211325	Insignificant	Insignificant
	DCTN1	+	+	+	+	0.0280463	-0.123381	Insignificant	Insignificant	Insignificant	Insignificant
	DCTN2	+	+	+	+	0.00349734	-0.282831	0.0273206	-0.267735	Insignificant	Insignificant
	DCTN3	+	+	+	+	Insignificant	Insignificant	Insignificant	Insignificant	0.000658019	0.204719
	DCTN4	+	+	+	+	0.000656443	0.137098	0.000654418	0.0928164	2.60384e-07	0.289639
	DCTN5	+	+	+	+	Insignificant	Insignificant	Insignificant	Insignificant	4.51917e-05	0.314684
	DCTN6	+	+	+	+	Insignificant	Insignificant	0.0231717	-0.275331	Insignificant	Insignificant
	DCTPP1	+	+	+	+	0.000403944	0.231348	0.00757098	0.379834	4.13986e-05	0.505007
	DCUN1D1	+	+	+	+	Insignificant	Insignificant	Insignificant	Insignificant	Insignificant	Insignificant
	DCUN1D4	+	+	+	+	Insignificant	Insignificant	Insignificant	Insignificant	Insignificant	Insignificant
	DCUN1D5	+	+	+	+	0.000467324	-0.33624	0.00358344	-0.249831	0.00487785	-0.243922
	DCXR	+	+	+	+	0.0097472	-0.214851	Insignificant	Insignificant	3.00702e-06	-0.704237
	DDA1	+	+	+	+	Insignificant	Insignificant	Insignificant	Insignificant	Insignificant	Insignificant
	DDAH1	+	+	+	+	Insignificant	Insignificant	0.00996561	-0.317369	Insignificant	Insignificant
	DDAH2	+	+	+	+	Insignificant	Insignificant	Insignificant	Insignificant	0.00627405	-0.502629
	DDB1	+	+	+	+	0.00771066	0.105942	Insignificant	Insignificant	Insignificant	Insignificant
	DDB2	+	+	+	+	Insignificant	Insignificant	Insignificant	Insignificant	Insignificant	Insignificant
	DDHD1	+	+	+	+	0.000428659	-0.328348	3.20847e-05	-0.393676	0.00615961	-0.26478
	DDHD2	+	+	+	+	Insignificant	Insignificant	Insignificant	Insignificant	Insignificant	Insignificant
	DDI2	+	+	+	+	0.022554	-0.0816332	0.0197274	-0.0909081	Insignificant	Insignificant
	DDOST	+	+	+	+	0.00462525	0.303867	0.0465257	0.150558	Insignificant	Insignificant
	DDRGK1	+	+	+	+	2.98102e-06	0.549313	5.38292e-06	0.524093	6.43618e-05	0.391098
	DDT	+	+	+	+	Insignificant	Insignificant	Insignificant	Insignificant	Insignificant	Insignificant
	DDX1	+	+	+	+	3.4918e-06	-0.261112	1.05771e-06	-0.262092	0.00252162	-0.0865927
	DDX10	+	+	+	+	0.0136378	0.643628	Insignificant	Insignificant	0.00919691	0.470386
	DDX11	+	+	+	+	0.000499752	-0.830427	Insignificant	Insignificant	0.0002438	-0.864558
	DDX17	+	+	+	+	9.32001e-05	-0.153024	0.0233066	-0.176265	2.58416e-07	-0.307238
	DDX18	+	+	+	+	Insignificant	Insignificant	Insignificant	Insignificant	Insignificant	Insignificant
	DDX19A	+	+	+	+	1.05843e-05	0.314442	2.41136e-06	0.364279	7.21795e-08	0.52025
	DDX19B	+	+	+	+	0.00055408	0.414854	4.79479e-05	0.479367	3.27381e-05	0.572452
	DDX20	+	+	+	+	0.0144574	0.0886558	Insignificant	Insignificant	1.72282e-07	0.258957
	DDX21	+	+	+	+	Insignificant	Insignificant	Insignificant	Insignificant	Insignificant	Insignificant
	DDX23	+	+	+	+	0.0311482	-0.0845737	Insignificant	Insignificant	Insignificant	Insignificant
	DDX24	+	+	+	+	0.00035991	-0.647122	0.0392931	-0.52785	Insignificant	Insignificant
	DDX27	+	+	+	+	Insignificant	Insignificant	0.0340685	0.288537	0.0294905	0.375372
	DDX28	+	+	+	+	Insignificant	Insignificant	Insignificant	Insignificant	Insignificant	Insignificant
	DDX39A	+	+	+	+	4.77e-08	-0.665202	1.47877e-06	-0.552237	5.4737e-08	-0.650033
	DDX39B	+	+	+	+	0.0049461	-0.167943	Insignificant	Insignificant	0.0127455	-0.13777
	DDX3X	+	+	+	+	Insignificant	Insignificant	0.000868216	-0.110198	0.0212218	0.0673046
	DDX41	+	+	+	+	0.000771139	-0.136103	Insignificant	Insignificant	Insignificant	Insignificant
	DDX42	+	+	+	+	Insignificant	Insignificant	0.00151457	0.127025	6.27514e-06	0.128043
	DDX46	+	+	+	+	Insignificant	Insignificant	Insignificant	Insignificant	1.04924e-05	0.248453
	DDX47	+	+	+	+	Insignificant	Insignificant	Insignificant	Insignificant	Insignificant	Insignificant
	DDX49	+	+	+	+	Insignificant	Insignificant	Insignificant	Insignificant	Insignificant	Insignificant
	DDX5	+	+	+	+	Insignificant	Insignificant	Insignificant	Insignificant	Insignificant	Insignificant
	DDX50	+	+	+	+	Insignificant	Insignificant	0.0126569	0.232308	0.010696	0.241494
	DDX51	+	+	+	+	0.0133486	-0.197133	Insignificant	Insignificant	Insignificant	Insignificant
	DDX52	+	+	+	+	0.0343382	0.32074	Insignificant	Insignificant	0.0158846	0.309255
	DDX53	+	+	+	+	Insignificant	Insignificant	Insignificant	Insignificant	0.0127547	-0.321833
	DDX54	+	+	+	+	Insignificant	Insignificant	Insignificant	Insignificant	Insignificant	Insignificant
	DDX55	+	+	+	+	0.0343201	-0.180725	Insignificant	Insignificant	0.0122496	-0.146908
	DDX56	+	+	+	+	0.0251056	0.284468	Insignificant	Insignificant	0.0255831	0.317805
	DDX58	+	+	+	+	Insignificant	Insignificant	Insignificant	Insignificant	Insignificant	Insignificant
	DDX59	+	+	+	+	Insignificant	Insignificant	Insignificant	Insignificant	Insignificant	Insignificant
	DDX6	+	+	+	+	0.0349568	0.0780471	Insignificant	Insignificant	0.00182686	0.194345
	DECR1	+	+	+	+	0.00120316	-0.308808	0.0495725	-0.138293	Insignificant	Insignificant
	DEGS1	+	+	+	+	Insignificant	Insignificant	Insignificant	Insignificant	0.000444853	-0.419443
	DEK	+	+	+	+	Insignificant	Insignificant	Insignificant	Insignificant	Insignificant	Insignificant
	DENND10	+	+	+	+	Insignificant	Insignificant	Insignificant	Insignificant	Insignificant	Insignificant
	DENND11	+	+	+	+	Insignificant	Insignificant	Insignificant	Insignificant	Insignificant	Insignificant
	DENND4A	+	+	+	+	Insignificant	Insignificant	Insignificant	Insignificant	Insignificant	Insignificant
	DENND4C	+	+	+	+	0.00341439	0.300603	0.0219252	0.183848	0.00516014	0.312563
	DENND5B	+	+	+	+	Insignificant	Insignificant	Insignificant	Insignificant	Insignificant	Insignificant
	DENND6A	+	+	+	+	Insignificant	Insignificant	Insignificant	Insignificant	0.0193438	0.863372
	DENR	+	+	+	+	Insignificant	Insignificant	Insignificant	Insignificant	2.99167e-06	0.508888
	DERA	+	+	+	+	3.36796e-05	-0.252078	0.00966694	-0.138816	Insignificant	Insignificant
	DERL1	+	+	+	+	Insignificant	Insignificant	Insignificant	Insignificant	0.0289031	0.330547
	DERL2	+	+	+	+	0.00939187	0.304779	0.012228	0.216813	Insignificant	Insignificant
	DERPC	+	+	+	+	0.016583	0.266317	Insignificant	Insignificant	Insignificant	Insignificant
	DESI1	+	+	+	+	Insignificant	Insignificant	Insignificant	Insignificant	Insignificant	Insignificant
	DESI2	+	+	+	+	Insignificant	Insignificant	Insignificant	Insignificant	Insignificant	Insignificant
	DFFA	+	+	+	+	0.000613241	-0.339974	0.0201768	-0.215966	0.0180378	-0.17706
	DGAT1	+	+	+	+	0.0135358	-0.377532	0.00172608	-0.501929	Insignificant	Insignificant
	DGCR8	+	+	+	+	0.000526974	0.216668	Insignificant	Insignificant	0.0101079	0.147611
	DGKA	+	+	+	+	0.00772012	0.168367	Insignificant	Insignificant	Insignificant	Insignificant
	DGKE	+	+	+	+	Insignificant	Insignificant	Insignificant	Insignificant	Insignificant	Insignificant
	DGKH	+	+	+	+	Insignificant	Insignificant	0.0154085	-0.319911	Insignificant	Insignificant
	DGLUCY	+	+	+	+	Insignificant	Insignificant	Insignificant	Insignificant	Insignificant	Insignificant
	DGUOK	+	+	+	+	Insignificant	Insignificant	Insignificant	Insignificant	Insignificant	Insignificant
	DHCR24	+	+	+	+	Insignificant	Insignificant	0.00218193	-0.585332	Insignificant	Insignificant
	DHCR7	+	+	+	+	0.00839375	0.278087	0.0293276	0.153192	5.74374e-06	-0.65156
	DHFR	+	+	+	+	0.00335924	0.217082	5.14541e-06	0.286938	2.40969e-07	0.645878
	DHODH	+	+	+	+	0.00136326	0.354151	1.48416e-07	0.46544	Insignificant	Insignificant
	DHPS	+	+	+	+	0.0351599	0.21036	Insignificant	Insignificant	Insignificant	Insignificant
	DHRS1	+	+	+	+	0.00181762	-0.356254	0.0489813	-0.204539	0.0301329	-0.248334
	DHRS11	+	+	+	+	0.00554188	-0.191593	Insignificant	Insignificant	Insignificant	Insignificant
	DHRS13	+	+	+	+	0.0350957	0.177851	0.0124531	0.369155	0.000808934	0.251791
	DHRS2	+	+	+	+	2.2737e-08	-1.46404	0.000131047	-0.86342	8.34707e-05	-0.656718
	DHRS3	+	+	+	+	Insignificant	Insignificant	0.0014531	0.397157	Insignificant	Insignificant
	DHRS4	+	+	+	+	0.00562059	-0.618165	0.0100706	-0.552605	0.00295734	-0.711327
	DHRS7	+	+	+	+	0.000588383	-0.413729	0.00506964	-0.28277	0.000328702	-0.443528
	DHRS7B	+	+	+	+	Insignificant	Insignificant	Insignificant	Insignificant	0.00352274	-0.173103
	DHRSX	+	+	+	+	Insignificant	Insignificant	Insignificant	Insignificant	0.031378	0.444096
	DHTKD1	+	+	+	+	Insignificant	Insignificant	0.0160051	0.208714	Insignificant	Insignificant
	DHX15	+	+	+	+	0.0391817	-0.0967725	9.17272e-07	-0.229801	3.88247e-05	-0.349506
	DHX16	+	+	+	+	Insignificant	Insignificant	Insignificant	Insignificant	7.75839e-05	0.259792
	DHX29	+	+	+	+	7.32878e-06	0.268056	0.0231526	0.268318	5.40243e-09	0.595743
	DHX30	+	+	+	+	Insignificant	Insignificant	Insignificant	Insignificant	Insignificant	Insignificant
	DHX32	+	+	+	+	0.0348986	0.223327	Insignificant	Insignificant	Insignificant	Insignificant
	DHX33	+	+	+	+	Insignificant	Insignificant	0.0160777	0.142869	Insignificant	Insignificant
	DHX34	+	+	+	+	5.74998e-08	-0.526162	3.42585e-07	-0.434119	0.00155249	-0.245509
	DHX35	+	+	+	+	Insignificant	Insignificant	Insignificant	Insignificant	Insignificant	Insignificant
	DHX36	+	+	+	+	Insignificant	Insignificant	Insignificant	Insignificant	Insignificant	Insignificant
	DHX37	+	+	+	+	0.00996513	-0.218628	Insignificant	Insignificant	0.0207687	-0.185064
	DHX38	+	+	+	+	Insignificant	Insignificant	Insignificant	Insignificant	Insignificant	Insignificant
	DHX40	+	+	+	+	0.0268867	0.118391	0.00261536	0.18431	Insignificant	Insignificant
	DHX57	+	+	+	+	Insignificant	Insignificant	Insignificant	Insignificant	0.00488355	0.279218
	DHX8	+	+	+	+	0.00966551	-0.120735	Insignificant	Insignificant	Insignificant	Insignificant
	DHX9	+	+	+	+	0.0145339	-0.0602067	Insignificant	Insignificant	0.00038598	-0.116232
	DIABLO	+	+	+	+	0.000399246	-0.275686	0.00412181	-0.126906	0.000186677	-0.415653
	DIAPH1	+	+	+	+	0.0255746	-0.0634168	Insignificant	Insignificant	0.00263871	0.117315
	DIAPH3	+	+	+	+	Insignificant	Insignificant	0.0303335	-0.316049	0.00683785	0.296467
	DICER1	+	+	+	+	Insignificant	Insignificant	0.033099	-0.142373	0.00453446	-0.120874
	DIDO1	+	+	+	+	4.99506e-06	-0.220411	7.41094e-06	-0.241371	0.000383789	-0.341504
	DIMT1	+	+	+	+	Insignificant	Insignificant	Insignificant	Insignificant	Insignificant	Insignificant
	DIP2A	+	+	+	+	Insignificant	Insignificant	Insignificant	Insignificant	Insignificant	Insignificant
	DIP2B	+	+	+	+	0.00525031	0.128542	Insignificant	Insignificant	0.00426859	0.156226
	DIPK1B	+	+	+	+	Insignificant	Insignificant	Insignificant	Insignificant	Insignificant	Insignificant
	DIPK2A	+	+	+	+	Insignificant	Insignificant	Insignificant	Insignificant	Insignificant	Insignificant
	DIS3	+	+	+	+	1.0469e-07	-0.518262	2.92115e-06	-0.445727	Insignificant	Insignificant
	DIS3L	+	+	+	+	Insignificant	Insignificant	Insignificant	Insignificant	Insignificant	Insignificant
	DIS3L2	+	+	+	+	Insignificant	Insignificant	Insignificant	Insignificant	0.0344858	0.311416
	DIXDC1	+	+	+	+	Insignificant	Insignificant	0.0265671	0.309585	Insignificant	Insignificant
	DKC1	+	+	+	+	0.0169121	-0.357644	0.00190746	-0.473543	Insignificant	Insignificant
	DLAT	+	+	+	+	1.13332e-06	0.275541	0.00486256	0.325081	Insignificant	Insignificant
	DLD	+	+	+	+	0.00374579	-0.171364	Insignificant	Insignificant	0.0158207	-0.163646
	DLG1	+	+	+	+	0.00661469	0.2834	Insignificant	Insignificant	Insignificant	Insignificant
	DLG3	+	+	+	+	Insignificant	Insignificant	Insignificant	Insignificant	7.72445e-05	0.428011
	DLG5	+	+	+	+	Insignificant	Insignificant	Insignificant	Insignificant	Insignificant	Insignificant
	DLGAP4	+	+	+	+	Insignificant	Insignificant	Insignificant	Insignificant	Insignificant	Insignificant
	DLGAP5	+	+	+	+	0.000413168	-0.289859	9.7421e-05	-0.429603	0.0045161	-0.187561
	DLST	+	+	+	+	2.33177e-06	-0.53688	3.01793e-05	-0.40547	1.13704e-07	-0.818731
	DLX6	+	+	+	+	Insignificant	Insignificant	Insignificant	Insignificant	Insignificant	Insignificant
	DMAC2	+	+	+	+	0.0373327	0.272269	0.000271928	0.453038	Insignificant	Insignificant
	DMAC2L	+	+	+	+	0.000267507	-0.633285	0.00446016	-0.332817	1.73757e-06	-1.02068
	DMAP1	+	+	+	+	0.00164424	0.296865	0.00467274	0.248548	0.0153918	0.245875
	DMD	+	+	+	+	Insignificant	Insignificant	Insignificant	Insignificant	Insignificant	Insignificant
	DMWD	+	+	+	+	Insignificant	Insignificant	Insignificant	Insignificant	Insignificant	Insignificant
	DMXL1	+	+	+	+	7.27917e-05	0.465967	Insignificant	Insignificant	2.10831e-05	0.563211
	DMXL2	+	+	+	+	Insignificant	Insignificant	Insignificant	Insignificant	Insignificant	Insignificant
	DNA2	+	+	+	+	Insignificant	Insignificant	Insignificant	Insignificant	0.00708972	0.568424
	DNAAF10	+	+	+	+	Insignificant	Insignificant	0.00496611	0.125909	0.000471229	0.260811
	DNAAF2	+	+	+	+	0.00136801	-0.335318	8.89161e-05	-0.44512	0.0169938	-0.193012
	DNAAF5	+	+	+	+	0.00961998	0.106938	Insignificant	Insignificant	1.18117e-08	0.392481
	DNAH8	+	+	+	+	0.00237622	6.21479	0.0214382	4.94638	0.0104702	5.23973
	DNAJA1	+	+	+	+	0.00420202	0.302883	Insignificant	Insignificant	0.00248531	0.333301
	DNAJA2	+	+	+	+	1.52263e-05	0.291117	0.000272832	0.213052	1.51733e-05	0.415113
	DNAJA3	+	+	+	+	1.55435e-07	0.292259	5.67125e-06	0.408505	0.0130481	0.166672
	DNAJB1	+	+	+	+	0.000172321	-0.21282	0.000852032	-0.24749	Insignificant	Insignificant
	DNAJB11	+	+	+	+	0.00558932	0.0987504	Insignificant	Insignificant	3.28636e-06	-0.330566
	DNAJB12	+	+	+	+	Insignificant	Insignificant	Insignificant	Insignificant	Insignificant	Insignificant
	DNAJB14	+	+	+	+	Insignificant	Insignificant	Insignificant	Insignificant	Insignificant	Insignificant
	DNAJB4	+	+	+	+	Insignificant	Insignificant	Insignificant	Insignificant	0.0230729	4.49843
	DNAJB6	+	+	+	+	Insignificant	Insignificant	0.000985911	-0.580038	Insignificant	Insignificant
	DNAJC1	+	+	+	+	Insignificant	Insignificant	Insignificant	Insignificant	0.0188675	0.247277
	DNAJC10	+	+	+	+	0.000274198	0.1664	0.000362372	0.267743	0.000338419	-0.265141
	DNAJC11	+	+	+	+	Insignificant	Insignificant	0.000315018	0.15956	Insignificant	Insignificant
	DNAJC13	+	+	+	+	0.000820826	0.158624	0.0116149	0.0981407	Insignificant	Insignificant
	DNAJC16	+	+	+	+	Insignificant	Insignificant	Insignificant	Insignificant	0.0367205	0.384649
	DNAJC17	+	+	+	+	0.0161532	-0.206236	Insignificant	Insignificant	0.00584614	0.262221
	DNAJC19	+	+	+	+	0.0213005	-0.135689	Insignificant	Insignificant	0.000295621	-0.331864
	DNAJC2	+	+	+	+	4.66832e-06	-0.139546	Insignificant	Insignificant	1.25122e-05	0.24955
	DNAJC21	+	+	+	+	Insignificant	Insignificant	Insignificant	Insignificant	0.00531646	0.259799
	DNAJC3	+	+	+	+	Insignificant	Insignificant	0.000109102	0.182947	0.00172485	-0.276306
	DNAJC30	+	+	+	+	Insignificant	Insignificant	Insignificant	Insignificant	0.000429975	0.450255
	DNAJC5	+	+	+	+	0.0336561	-0.12717	Insignificant	Insignificant	Insignificant	Insignificant
	DNAJC6	+	+	+	+	Insignificant	Insignificant	Insignificant	Insignificant	Insignificant	Insignificant
	DNAJC7	+	+	+	+	0.00172629	0.112476	Insignificant	Insignificant	1.80955e-06	0.234908
	DNAJC8	+	+	+	+	0.00794247	-0.114443	0.00448214	-0.128975	0.00830734	-0.147703
	DNAJC9	+	+	+	+	0.0220391	-0.072038	0.00455651	-0.0774698	0.00245078	-0.109829
	DNASE2	+	+	+	+	Insignificant	Insignificant	Insignificant	Insignificant	0.0325631	-0.337608
	DNM1	+	+	+	+	Insignificant	Insignificant	Insignificant	Insignificant	Insignificant	Insignificant
	DNM1L	+	+	+	+	0.000289872	-0.22371	0.000127126	-0.247484	0.0168885	-0.105979
	DNM2	+	+	+	+	0.000849141	-0.133787	0.0161898	-0.110226	Insignificant	Insignificant
	DNM3	+	+	+	+	Insignificant	Insignificant	0.0282894	-0.30059	Insignificant	Insignificant
	DNMBP	+	+	+	+	Insignificant	Insignificant	Insignificant	Insignificant	0.0268189	0.352044
	DNMT1	+	+	+	+	0.0330547	-0.18433	Insignificant	Insignificant	Insignificant	Insignificant
	DNMT3A	+	+	+	+	0.00449345	0.25521	Insignificant	Insignificant	Insignificant	Insignificant
	DNMT3B	+	+	+	+	Insignificant	Insignificant	Insignificant	Insignificant	Insignificant	Insignificant
	DNPEP	+	+	+	+	Insignificant	Insignificant	Insignificant	Insignificant	0.00524822	0.180287
	DNPH1	+	+	+	+	0.0366232	0.103897	Insignificant	Insignificant	Insignificant	Insignificant
	DNTTIP1	+	+	+	+	Insignificant	Insignificant	Insignificant	Insignificant	Insignificant	Insignificant
	DNTTIP2	+	+	+	+	0.021634	0.289624	0.00916651	0.342302	0.0378634	0.379844
	DOCK1	+	+	+	+	Insignificant	Insignificant	Insignificant	Insignificant	Insignificant	Insignificant
	DOCK11	+	+	+	+	Insignificant	Insignificant	Insignificant	Insignificant	0.00116805	0.452669
	DOCK4	+	+	+	+	Insignificant	Insignificant	Insignificant	Insignificant	Insignificant	Insignificant
	DOCK5	+	+	+	+	Insignificant	Insignificant	Insignificant	Insignificant	0.00379318	0.829892
	DOCK6	+	+	+	+	Insignificant	Insignificant	Insignificant	Insignificant	0.0301773	-0.189315
	DOCK7	+	+	+	+	Insignificant	Insignificant	Insignificant	Insignificant	0.00490236	0.161765
	DOCK9	+	+	+	+	Insignificant	Insignificant	0.00280789	-0.239005	Insignificant	Insignificant
	DOHH	+	+	+	+	Insignificant	Insignificant	0.0357151	-0.180349	Insignificant	Insignificant
	DOLK	+	+	+	+	Insignificant	Insignificant	Insignificant	Insignificant	Insignificant	Insignificant
	DONSON	+	+	+	+	0.00345652	-0.290978	Insignificant	Insignificant	Insignificant	Insignificant
	DOP1B	+	+	+	+	Insignificant	Insignificant	Insignificant	Insignificant	Insignificant	Insignificant
	DPAGT1	+	+	+	+	0.00511404	0.150289	4.87526e-08	0.308285	0.0112448	-0.186984
	DPCD	+	+	+	+	Insignificant	Insignificant	Insignificant	Insignificant	Insignificant	Insignificant
	DPF1	+	+	+	+	Insignificant	Insignificant	Insignificant	Insignificant	Insignificant	Insignificant
	DPF2	+	+	+	+	0.00315701	0.122357	Insignificant	Insignificant	0.0122434	-0.114755
	DPH1	+	+	+	+	0.00635887	-0.232564	Insignificant	Insignificant	Insignificant	Insignificant
	DPH2	+	+	+	+	Insignificant	Insignificant	Insignificant	Insignificant	Insignificant	Insignificant
	DPH3	+	+	+	+	Insignificant	Insignificant	Insignificant	Insignificant	Insignificant	Insignificant
	DPH5	+	+	+	+	Insignificant	Insignificant	0.0186906	0.177908	0.022161	0.324277
	DPH7	+	+	+	+	0.00845472	-0.316306	0.000180854	-0.503454	Insignificant	Insignificant
	DPM1	+	+	+	+	0.0318479	-0.123334	Insignificant	Insignificant	0.00246153	-0.209268
	DPM3	+	+	+	+	Insignificant	Insignificant	0.000194247	0.158766	0.00153967	-0.18058
	DPP3	+	+	+	+	0.00321116	0.169054	0.0127843	0.122463	0.0070842	0.157773
	DPP7	+	+	+	+	Insignificant	Insignificant	Insignificant	Insignificant	Insignificant	Insignificant
	DPP8	+	+	+	+	Insignificant	Insignificant	Insignificant	Insignificant	0.0335664	0.413193
	DPP9	+	+	+	+	Insignificant	Insignificant	Insignificant	Insignificant	0.000625702	0.21685
	DPY19L1	+	+	+	+	0.0388914	0.174759	Insignificant	Insignificant	0.0102901	0.167286
	DPY19L3	+	+	+	+	Insignificant	Insignificant	0.00257718	0.613307	Insignificant	Insignificant
	DPY30	+	+	+	+	Insignificant	Insignificant	Insignificant	Insignificant	Insignificant	Insignificant
	DPYSL2	+	+	+	+	0.00345765	-0.17675	0.00685733	-0.173645	Insignificant	Insignificant
	DPYSL3	+	+	+	+	Insignificant	Insignificant	Insignificant	Insignificant	Insignificant	Insignificant
	DPYSL4	+	+	+	+	Insignificant	Insignificant	Insignificant	Insignificant	Insignificant	Insignificant
	DPYSL5	+	+	+	+	Insignificant	Insignificant	0.0188616	0.214138	0.00833678	0.259441
	DR1	+	+	+	+	0.0145926	-0.207287	Insignificant	Insignificant	0.0243442	-0.190816
	DRAM2	+	+	+	+	Insignificant	Insignificant	Insignificant	Insignificant	Insignificant	Insignificant
	DRAP1	+	+	+	+	Insignificant	Insignificant	Insignificant	Insignificant	Insignificant	Insignificant
	DRG1	+	+	+	+	Insignificant	Insignificant	Insignificant	Insignificant	5.34135e-06	0.288143
	DRG2	+	+	+	+	Insignificant	Insignificant	Insignificant	Insignificant	0.005421	0.193661
	DROSHA	+	+	+	+	Insignificant	Insignificant	Insignificant	Insignificant	Insignificant	Insignificant
	DSC2	+	+	+	+	Insignificant	Insignificant	0.000171399	0.503188	0.000977822	0.490191
	DSC3	+	+	+	+	0.0166469	0.230035	Insignificant	Insignificant	0.0102977	-0.218509
	DSCC1	+	+	+	+	Insignificant	Insignificant	0.00659084	-0.163343	Insignificant	Insignificant
	DSG2	+	+	+	+	Insignificant	Insignificant	0.0419772	0.134178	4.99553e-06	-0.299428
	DSN1	+	+	+	+	0.00522487	-0.405996	0.0093927	-0.36126	Insignificant	Insignificant
	DSP	+	+	+	+	0.00467357	0.287366	Insignificant	Insignificant	Insignificant	Insignificant
	DST	+	+	+	+	0.0299849	0.331285	Insignificant	Insignificant	Insignificant	Insignificant
	DSTN	+	+	+	+	Insignificant	Insignificant	Insignificant	Insignificant	0.00754357	0.385983
	DTD1	+	+	+	+	7.69888e-05	0.423407	2.981e-07	0.593442	6.22571e-07	0.605911
	DTL	+	+	+	+	0.00180563	-0.219619	0.000144078	-0.293283	Insignificant	Insignificant
	DTNA	+	+	+	+	Insignificant	Insignificant	Insignificant	Insignificant	Insignificant	Insignificant
	DTNBP1	+	+	+	+	Insignificant	Insignificant	0.0317262	0.223783	0.0291324	0.257955
	DTWD2	+	+	+	+	Insignificant	Insignificant	Insignificant	Insignificant	0.00099995	0.568452
	DTX3	+	+	+	+	0.000202556	-0.368451	0.000154209	-0.392571	2.94429e-05	-0.485972
	DTX3L	+	+	+	+	Insignificant	Insignificant	Insignificant	Insignificant	Insignificant	Insignificant
	DTYMK	+	+	+	+	Insignificant	Insignificant	Insignificant	Insignificant	0.035458	0.114559
	DUS1L	+	+	+	+	Insignificant	Insignificant	Insignificant	Insignificant	0.0359109	0.145816
	DUS2	+	+	+	+	Insignificant	Insignificant	0.00114058	0.293018	0.00745876	0.235049
	DUS3L	+	+	+	+	0.000129443	-0.307696	0.000265611	-0.204292	4.32156e-06	-0.272614
	DUSP11	+	+	+	+	Insignificant	Insignificant	Insignificant	Insignificant	Insignificant	Insignificant
	DUSP12	+	+	+	+	0.000704002	0.436643	0.000158506	0.354104	0.0110367	0.463411
	DUSP3	+	+	+	+	Insignificant	Insignificant	Insignificant	Insignificant	0.000146347	0.144896
	DUT	+	+	+	+	0.00785881	-0.397261	0.00989297	-0.385469	Insignificant	Insignificant
	DVL1	+	+	+	+	0.0235007	4.4306	0.045794	-0.129715	Insignificant	Insignificant
	DVL2	+	+	+	+	8.2227e-06	-0.424082	0.00116683	-0.224428	2.24449e-05	-0.149067
	DVL3	+	+	+	+	0.000260621	-0.442475	0.000460233	-0.372534	Insignificant	Insignificant
	DXO	+	+	+	+	0.0279676	0.161954	Insignificant	Insignificant	Insignificant	Insignificant
	DYM	+	+	+	+	0.00243329	0.266025	Insignificant	Insignificant	0.00888068	0.19132
	DYNC1H1	+	+	+	+	5.79432e-06	-0.0791871	3.35132e-05	-0.0769574	0.0407965	-0.0651134
	DYNC1I2	+	+	+	+	0.00269901	-0.140011	0.00111479	-0.152047	Insignificant	Insignificant
	DYNC1LI1	+	+	+	+	4.29571e-05	-0.141144	0.0396243	-0.129773	Insignificant	Insignificant
	DYNC1LI2	+	+	+	+	0.000652354	0.265192	0.00184193	0.305711	0.00317288	0.208008
	DYNC2H1	+	+	+	+	3.70906e-05	0.312391	0.0136664	0.287432	1.50084e-05	0.561012
	DYNC2I2	+	+	+	+	0.00105106	0.457444	0.0195963	0.731651	7.74748e-05	0.662739
	DYNC2LI1	+	+	+	+	Insignificant	Insignificant	Insignificant	Insignificant	Insignificant	Insignificant
	DYNLL1	+	+	+	+	Insignificant	Insignificant	Insignificant	Insignificant	Insignificant	Insignificant
	DYNLL2	+	+	+	+	Insignificant	Insignificant	Insignificant	Insignificant	Insignificant	Insignificant
	DYNLRB1	+	+	+	+	Insignificant	Insignificant	Insignificant	Insignificant	Insignificant	Insignificant
	DYNLT1	+	+	+	+	0.00128361	0.158996	0.00197262	0.243608	0.000292561	0.219522
	DYNLT3	+	+	+	+	0.031449	-0.371173	Insignificant	Insignificant	Insignificant	Insignificant
	DYRK1A	+	+	+	+	0.00268054	-0.321446	0.00391901	-0.300681	0.0037451	-0.308004
	E2F3	+	+	+	+	Insignificant	Insignificant	Insignificant	Insignificant	Insignificant	Insignificant
	EAF1	+	+	+	+	0.00121355	-0.734447	0.000189323	-0.943957	Insignificant	Insignificant
	EAPP	+	+	+	+	Insignificant	Insignificant	Insignificant	Insignificant	0.0493225	-0.262982
	EARS2	+	+	+	+	0.010062	0.350793	0.00290355	0.483383	Insignificant	Insignificant
	EBAG9	+	+	+	+	Insignificant	Insignificant	Insignificant	Insignificant	Insignificant	Insignificant
	EBNA1BP2	+	+	+	+	0.00631989	0.739028	0.00146972	0.758025	0.00450606	0.969596
	EBP	+	+	+	+	0.000842464	0.370159	0.00475704	0.268596	Insignificant	Insignificant
	ECD	+	+	+	+	0.00939193	0.210677	Insignificant	Insignificant	4.28183e-06	0.664846
	ECE1	+	+	+	+	Insignificant	Insignificant	Insignificant	Insignificant	0.033501	-0.23076
	ECH1	+	+	+	+	Insignificant	Insignificant	Insignificant	Insignificant	3.94839e-05	-0.399954
	ECHDC1	+	+	+	+	0.000514196	0.172872	0.0160567	0.261384	8.36865e-05	0.20185
	ECHS1	+	+	+	+	0.0279166	-0.284642	0.0335763	-0.158411	0.00154839	-0.387229
	ECI1	+	+	+	+	0.0204899	0.259616	0.0074269	0.512811	0.0150552	-0.234218
	ECI2	+	+	+	+	0.00971011	-0.0805775	Insignificant	Insignificant	0.00180793	-0.270346
	ECPAS	+	+	+	+	Insignificant	Insignificant	Insignificant	Insignificant	0.000505664	-0.187198
	ECSIT	+	+	+	+	0.021537	0.187251	0.000475441	0.310018	0.0149354	0.195775
	ECT2	+	+	+	+	0.000835475	0.338554	Insignificant	Insignificant	Insignificant	Insignificant
	EDARADD	+	+	+	+	Insignificant	Insignificant	Insignificant	Insignificant	Insignificant	Insignificant
	EDC3	+	+	+	+	Insignificant	Insignificant	Insignificant	Insignificant	0.00513513	0.138383
	EDC4	+	+	+	+	0.00202761	0.14332	0.00331722	0.16123	6.80779e-05	0.23505
	EDEM3	+	+	+	+	Insignificant	Insignificant	Insignificant	Insignificant	0.0298567	-0.30899
	EDF1	+	+	+	+	0.00249979	-0.256539	0.000469743	-0.331658	0.0423119	0.143456
	EDIL3	+	+	+	+	2.03334e-05	0.924149	0.0464782	2.57336	Insignificant	Insignificant
	EDRF1	+	+	+	+	Insignificant	Insignificant	Insignificant	Insignificant	0.000160387	0.699238
	EEA1	+	+	+	+	0.00714869	-0.395054	0.00730145	-0.39519	Insignificant	Insignificant
	EED	+	+	+	+	8.27886e-05	-0.18424	0.00034266	-0.224633	4.19459e-06	-0.371276
	EEF1A2	+	+	+	+	Insignificant	Insignificant	Insignificant	Insignificant	0.0061456	-0.130259
	EEF1AKMT1	+	+	+	+	Insignificant	Insignificant	Insignificant	Insignificant	0.00474763	0.291458
	EEF1AKMT4	+	+	+	+	Insignificant	Insignificant	Insignificant	Insignificant	Insignificant	Insignificant
	EEF1B2	+	+	+	+	Insignificant	Insignificant	1.32442e-05	0.21955	Insignificant	Insignificant
	EEF1D	+	+	+	+	0.000291633	-0.327743	0.000397007	-0.322275	Insignificant	Insignificant
	EEF1E1	+	+	+	+	Insignificant	Insignificant	Insignificant	Insignificant	0.00023177	-0.141552
	EEF1G	+	+	+	+	0.0243239	0.0967363	0.00670974	0.119467	0.000820071	0.12333
	EEF2	+	+	+	+	Insignificant	Insignificant	Insignificant	Insignificant	Insignificant	Insignificant
	EEF2K	+	+	+	+	Insignificant	Insignificant	Insignificant	Insignificant	Insignificant	Insignificant
	EEFSEC	+	+	+	+	0.00715867	-0.166188	0.000467613	-0.183127	0.000203102	-0.218993
	EFHD2	+	+	+	+	Insignificant	Insignificant	0.00604407	-0.298973	0.00435125	0.368153
	EFL1	+	+	+	+	Insignificant	Insignificant	Insignificant	Insignificant	Insignificant	Insignificant
	EFNA5	+	+	+	+	0.00306196	-0.442141	0.0304391	-0.370596	0.0139752	-0.351478
	EFNB1	+	+	+	+	Insignificant	Insignificant	Insignificant	Insignificant	Insignificant	Insignificant
	EFNB2	+	+	+	+	Insignificant	Insignificant	0.0132987	-3.96671	Insignificant	Insignificant
	EFR3A	+	+	+	+	Insignificant	Insignificant	0.0306108	-0.250723	0.00518591	-0.235525
	EFR3B	+	+	+	+	Insignificant	Insignificant	0.049155	-0.281945	Insignificant	Insignificant
	EFTUD2	+	+	+	+	0.0392758	-0.0560379	Insignificant	Insignificant	Insignificant	Insignificant
	EGFR	+	+	+	+	0.00986699	0.559982	Insignificant	Insignificant	0.0323706	0.465311
	EGLN1	+	+	+	+	Insignificant	Insignificant	Insignificant	Insignificant	0.0143165	0.0955178
	EHBP1	+	+	+	+	0.000874073	0.240785	Insignificant	Insignificant	0.00340301	0.469456
	EHD1	+	+	+	+	Insignificant	Insignificant	Insignificant	Insignificant	0.0159209	0.192105
	EHD4	+	+	+	+	0.00153371	-0.161305	0.00723321	-0.31432	2.09378e-05	0.25647
	EHMT1	+	+	+	+	Insignificant	Insignificant	Insignificant	Insignificant	8.36124e-05	-0.360502
	EHMT2	+	+	+	+	Insignificant	Insignificant	Insignificant	Insignificant	1.22966e-06	-0.457261
	EI24	+	+	+	+	1.80555e-06	0.542369	0.000314726	0.474571	9.2795e-05	0.46785
	EIF1	+	+	+	+	Insignificant	Insignificant	0.0173941	-0.657738	Insignificant	Insignificant
	EIF1AD	+	+	+	+	Insignificant	Insignificant	Insignificant	Insignificant	0.000219958	0.63944
	EIF1AX	+	+	+	+	Insignificant	Insignificant	Insignificant	Insignificant	0.00164237	0.323414
	EIF1B	+	+	+	+	0.0245298	-0.321728	0.02852	-0.309773	Insignificant	Insignificant
	EIF2A	+	+	+	+	0.00276643	0.142535	Insignificant	Insignificant	Insignificant	Insignificant
	EIF2AK2	+	+	+	+	8.46533e-05	0.146717	Insignificant	Insignificant	1.55748e-08	0.310094
	EIF2AK4	+	+	+	+	Insignificant	Insignificant	Insignificant	Insignificant	0.000235201	0.334288
	EIF2B1	+	+	+	+	0.0104981	-0.104552	Insignificant	Insignificant	Insignificant	Insignificant
	EIF2B2	+	+	+	+	0.000281032	-0.244929	0.000242639	-0.249893	0.0177226	-0.133856
	EIF2B3	+	+	+	+	0.0119614	-0.0990426	Insignificant	Insignificant	Insignificant	Insignificant
	EIF2B4	+	+	+	+	0.000498587	-0.187059	0.0366162	-0.165532	Insignificant	Insignificant
	EIF2B5	+	+	+	+	Insignificant	Insignificant	Insignificant	Insignificant	0.000278715	-0.104142
	EIF2D	+	+	+	+	8.29788e-07	-0.298309	0.000210397	-0.300352	0.00120632	-0.116929
	EIF2S1	+	+	+	+	1.27512e-05	-0.412731	4.05196e-05	-0.284178	0.000260056	-0.212459
	EIF2S2	+	+	+	+	3.57071e-06	-0.256753	0.0101334	-0.0922505	0.0355652	0.074879
	EIF2S3	+	+	+	+	3.66111e-07	-0.388433	0.00104138	-0.288056	Insignificant	Insignificant
	EIF3A	+	+	+	+	0.00626193	-0.203324	0.010632	-0.189519	Insignificant	Insignificant
	EIF3B	+	+	+	+	5.68247e-05	-0.202629	0.0463549	-0.204812	Insignificant	Insignificant
	EIF3C	+	+	+	+	Insignificant	Insignificant	0.00397462	0.627546	3.22484e-05	0.911948
	EIF3D	+	+	+	+	0.0135443	-0.0975224	Insignificant	Insignificant	Insignificant	Insignificant
	EIF3E	+	+	+	+	Insignificant	Insignificant	Insignificant	Insignificant	0.000499593	0.213836
	EIF3F	+	+	+	+	Insignificant	Insignificant	0.03942	0.101703	0.00185581	0.202746
	EIF3G	+	+	+	+	Insignificant	Insignificant	Insignificant	Insignificant	0.00162342	0.230882
	EIF3H	+	+	+	+	0.00391583	-0.0871414	Insignificant	Insignificant	0.00025082	0.129154
	EIF3I	+	+	+	+	0.0397982	-0.209773	Insignificant	Insignificant	Insignificant	Insignificant
	EIF3J	+	+	+	+	Insignificant	Insignificant	Insignificant	Insignificant	4.2337e-05	0.37232
	EIF3K	+	+	+	+	Insignificant	Insignificant	Insignificant	Insignificant	0.00449172	0.160107
	EIF3L	+	+	+	+	Insignificant	Insignificant	Insignificant	Insignificant	2.84216e-05	0.185029
	EIF3M	+	+	+	+	Insignificant	Insignificant	Insignificant	Insignificant	0.00224854	0.113402
	EIF4A1	+	+	+	+	Insignificant	Insignificant	Insignificant	Insignificant	Insignificant	Insignificant
	EIF4A2	+	+	+	+	Insignificant	Insignificant	0.008953	-0.226907	Insignificant	Insignificant
	EIF4A3	+	+	+	+	0.000333761	-0.24381	0.00717938	-0.151383	5.72422e-05	-0.358866
	EIF4B	+	+	+	+	0.00266666	-0.248981	0.00321403	-0.37974	Insignificant	Insignificant
	EIF4E	+	+	+	+	0.0189938	0.0941397	Insignificant	Insignificant	Insignificant	Insignificant
	EIF4E2	+	+	+	+	Insignificant	Insignificant	0.0187687	-0.0997022	0.0018767	0.156079
	EIF4E3	+	+	+	+	Insignificant	Insignificant	Insignificant	Insignificant	Insignificant	Insignificant
	EIF4EBP1	+	+	+	+	0.000463162	-0.981015	0.0107947	-0.503686	0.00429761	-0.596396
	EIF4ENIF1	+	+	+	+	0.0383681	0.17084	Insignificant	Insignificant	Insignificant	Insignificant
	EIF4G1	+	+	+	+	Insignificant	Insignificant	Insignificant	Insignificant	Insignificant	Insignificant
	EIF4G2	+	+	+	+	Insignificant	Insignificant	Insignificant	Insignificant	Insignificant	Insignificant
	EIF4G3	+	+	+	+	Insignificant	Insignificant	Insignificant	Insignificant	Insignificant	Insignificant
	EIF4H	+	+	+	+	Insignificant	Insignificant	0.00451751	-0.356319	Insignificant	Insignificant
	EIF5	+	+	+	+	0.000447862	-0.417125	0.0391716	-0.269258	3.82597e-05	-0.3129
	EIF5A	+	+	+	+	Insignificant	Insignificant	Insignificant	Insignificant	Insignificant	Insignificant
	EIF5B	+	+	+	+	0.0285645	-0.0277405	Insignificant	Insignificant	1.71978e-08	0.199778
	EIF6	+	+	+	+	4.25348e-05	-0.355687	0.0012456	-0.176322	2.68566e-06	-0.33017
	EIPR1	+	+	+	+	Insignificant	Insignificant	Insignificant	Insignificant	Insignificant	Insignificant
	ELAC2	+	+	+	+	0.00155773	-0.0725698	Insignificant	Insignificant	6.15389e-05	-0.181546
	ELAPOR2	+	+	+	+	Insignificant	Insignificant	Insignificant	Insignificant	Insignificant	Insignificant
	ELAVL1	+	+	+	+	0.00333035	0.0907876	0.0178139	0.0859998	0.000314722	0.132242
	ELAVL2	+	+	+	+	Insignificant	Insignificant	Insignificant	Insignificant	Insignificant	Insignificant
	ELF1	+	+	+	+	Insignificant	Insignificant	Insignificant	Insignificant	Insignificant	Insignificant
	ELF2	+	+	+	+	Insignificant	Insignificant	Insignificant	Insignificant	Insignificant	Insignificant
	ELL	+	+	+	+	Insignificant	Insignificant	Insignificant	Insignificant	Insignificant	Insignificant
	ELMO2	+	+	+	+	Insignificant	Insignificant	Insignificant	Insignificant	7.79117e-05	0.283185
	ELMOD2	+	+	+	+	0.0289278	0.09539	Insignificant	Insignificant	9.504e-06	-0.378657
	ELOA	+	+	+	+	Insignificant	Insignificant	0.0295145	-0.140124	Insignificant	Insignificant
	ELOB	+	+	+	+	Insignificant	Insignificant	Insignificant	Insignificant	0.0340687	0.165671
	ELOC	+	+	+	+	Insignificant	Insignificant	Insignificant	Insignificant	0.00112808	0.237614
	ELOF1	+	+	+	+	Insignificant	Insignificant	Insignificant	Insignificant	Insignificant	Insignificant
	ELOVL1	+	+	+	+	0.00714427	0.407175	0.0048568	0.459199	Insignificant	Insignificant
	ELOVL4	+	+	+	+	0.000415092	0.365248	Insignificant	Insignificant	Insignificant	Insignificant
	ELOVL5	+	+	+	+	0.002798	0.312827	0.0367756	0.23236	0.010084	-0.212544
	ELP1	+	+	+	+	0.0089965	0.119667	Insignificant	Insignificant	0.00274548	0.143649
	ELP2	+	+	+	+	Insignificant	Insignificant	Insignificant	Insignificant	0.00636915	0.091424
	ELP3	+	+	+	+	2.55869e-05	-0.184141	Insignificant	Insignificant	Insignificant	Insignificant
	ELP4	+	+	+	+	Insignificant	Insignificant	0.045599	-0.210373	Insignificant	Insignificant
	ELP5	+	+	+	+	Insignificant	Insignificant	Insignificant	Insignificant	Insignificant	Insignificant
	ELP6	+	+	+	+	Insignificant	Insignificant	Insignificant	Insignificant	0.00675319	0.562874
	EMB	+	+	+	+	Insignificant	Insignificant	0.00612811	0.229855	Insignificant	Insignificant
	EMC1	+	+	+	+	Insignificant	Insignificant	Insignificant	Insignificant	Insignificant	Insignificant
	EMC10	+	+	+	+	Insignificant	Insignificant	Insignificant	Insignificant	Insignificant	Insignificant
	EMC2	+	+	+	+	Insignificant	Insignificant	Insignificant	Insignificant	Insignificant	Insignificant
	EMC3	+	+	+	+	0.0160823	0.118663	0.042509	0.117118	0.0478839	0.0935885
	EMC4	+	+	+	+	0.00573634	0.168011	0.0122138	0.177344	0.00192989	0.230391
	EMC6	+	+	+	+	Insignificant	Insignificant	Insignificant	Insignificant	Insignificant	Insignificant
	EMC7	+	+	+	+	Insignificant	Insignificant	Insignificant	Insignificant	Insignificant	Insignificant
	EMC8	+	+	+	+	Insignificant	Insignificant	Insignificant	Insignificant	Insignificant	Insignificant
	EMC9	+	+	+	+	Insignificant	Insignificant	Insignificant	Insignificant	Insignificant	Insignificant
	EMD	+	+	+	+	Insignificant	Insignificant	Insignificant	Insignificant	0.03679	0.176178
	EME1	+	+	+	+	0.0454133	-0.156895	Insignificant	Insignificant	0.00930624	-0.340981
	EMG1	+	+	+	+	0.0285514	-0.241342	Insignificant	Insignificant	0.00412581	-0.382311
	EML1	+	+	+	+	0.000203873	-0.323996	0.00118541	-0.248536	0.000215356	-0.354906
	EML2	+	+	+	+	0.0001177	-0.42058	Insignificant	Insignificant	0.00210418	-0.236099
	EML3	+	+	+	+	0.00262694	0.204583	Insignificant	Insignificant	0.00499529	0.226942
	EML4	+	+	+	+	Insignificant	Insignificant	0.0265885	0.101654	Insignificant	Insignificant
	EMSY	+	+	+	+	Insignificant	Insignificant	Insignificant	Insignificant	Insignificant	Insignificant
	ENAH	+	+	+	+	Insignificant	Insignificant	Insignificant	Insignificant	Insignificant	Insignificant
	ENDOD1	+	+	+	+	3.78426e-05	0.276567	1.80648e-05	0.39432	0.000381515	0.280969
	ENDOG	+	+	+	+	Insignificant	Insignificant	Insignificant	Insignificant	Insignificant	Insignificant
	ENO1	+	+	+	+	Insignificant	Insignificant	Insignificant	Insignificant	0.00121149	-0.175564
	ENO2	+	+	+	+	9.86821e-05	-0.392869	0.0191866	-0.413834	0.00937678	-0.425312
	ENOPH1	+	+	+	+	Insignificant	Insignificant	Insignificant	Insignificant	0.00860745	-0.185644
	ENOSF1	+	+	+	+	Insignificant	Insignificant	Insignificant	Insignificant	Insignificant	Insignificant
	ENPP1	+	+	+	+	0.00491153	0.305317	0.000851873	0.295961	Insignificant	Insignificant
	ENPP4	+	+	+	+	Insignificant	Insignificant	0.000480731	0.286942	0.00204746	-0.267071
	ENSA	+	+	+	+	0.00660096	-0.208542	0.000269059	-0.363339	Insignificant	Insignificant
	ENTR1	+	+	+	+	Insignificant	Insignificant	Insignificant	Insignificant	Insignificant	Insignificant
	ENY2	+	+	+	+	Insignificant	Insignificant	Insignificant	Insignificant	Insignificant	Insignificant
	EOGT	+	+	+	+	0.000180821	0.413815	0.00336759	0.280773	Insignificant	Insignificant
	EP300	+	+	+	+	0.000254708	-0.302881	4.23835e-05	-0.372998	5.50258e-06	-0.478061
	EP400	+	+	+	+	0.0217231	0.24143	Insignificant	Insignificant	0.0103541	0.298529
	EPB41	+	+	+	+	0.0132118	0.147616	0.00773521	0.165706	Insignificant	Insignificant
	EPB41L2	+	+	+	+	1.29828e-05	0.387954	1.58372e-05	0.394522	0.00141145	0.202049
	EPB41L3	+	+	+	+	0.00275217	0.315679	0.00108806	0.39508	Insignificant	Insignificant
	EPB41L5	+	+	+	+	0.00605255	0.407032	Insignificant	Insignificant	0.00101471	0.62533
	EPCAM	+	+	+	+	6.74191e-05	0.381418	0.000313541	0.591987	0.0136835	-0.22406
	EPDR1	+	+	+	+	0.00263042	-0.659286	0.00818671	-0.4741	0.0010659	-0.693702
	EPHA2	+	+	+	+	2.23925e-06	0.566989	Insignificant	Insignificant	Insignificant	Insignificant
	EPHA7	+	+	+	+	Insignificant	Insignificant	Insignificant	Insignificant	1.72871e-06	-0.739643
	EPHB4	+	+	+	+	Insignificant	Insignificant	Insignificant	Insignificant	Insignificant	Insignificant
	EPHX1	+	+	+	+	Insignificant	Insignificant	Insignificant	Insignificant	0.00073585	-0.178198
	EPM2AIP1	+	+	+	+	0.00442863	-0.206816	0.0420461	-0.105841	Insignificant	Insignificant
	EPN1	+	+	+	+	0.0159793	-0.142869	0.000718767	-0.166011	0.0285031	-0.116855
	EPN2	+	+	+	+	Insignificant	Insignificant	Insignificant	Insignificant	0.00518581	0.338962
	EPN3	+	+	+	+	Insignificant	Insignificant	Insignificant	Insignificant	Insignificant	Insignificant
	EPPK1	+	+	+	+	Insignificant	Insignificant	0.00563591	-0.44987	4.01349e-05	-0.635482
	EPRS1	+	+	+	+	0.00294457	-0.128561	0.024915	-0.0787236	5.77263e-05	-0.220284
	EPS15	+	+	+	+	Insignificant	Insignificant	Insignificant	Insignificant	0.00142758	0.220104
	EPS15L1	+	+	+	+	0.00397645	-0.221638	0.00408974	-0.224905	Insignificant	Insignificant
	EPS8	+	+	+	+	1.93914e-05	-0.289859	0.0020933	-0.440053	0.000634445	-0.184496
	EPS8L2	+	+	+	+	0.000327103	1.27088	0.0148792	1.15723	5.58859e-05	1.68123
	ERAL1	+	+	+	+	Insignificant	Insignificant	Insignificant	Insignificant	Insignificant	Insignificant
	ERAP1	+	+	+	+	Insignificant	Insignificant	Insignificant	Insignificant	0.000158925	-0.334804
	ERAP2	+	+	+	+	1.36175e-05	0.880378	0.0349359	0.666177	3.08253e-05	0.850855
	ERBB2	+	+	+	+	Insignificant	Insignificant	Insignificant	Insignificant	Insignificant	Insignificant
	ERBIN	+	+	+	+	0.0145678	0.261832	Insignificant	Insignificant	0.00131056	0.364037
	ERC1	+	+	+	+	0.0034876	-0.47027	0.000874014	-0.613257	0.00383988	-0.452979
	ERCC1	+	+	+	+	Insignificant	Insignificant	Insignificant	Insignificant	Insignificant	Insignificant
	ERCC2	+	+	+	+	Insignificant	Insignificant	Insignificant	Insignificant	Insignificant	Insignificant
	ERCC3	+	+	+	+	Insignificant	Insignificant	0.0305127	0.270565	0.0128655	0.315729
	ERCC4	+	+	+	+	Insignificant	Insignificant	0.0290257	0.191904	Insignificant	Insignificant
	ERCC5	+	+	+	+	0.0462361	-0.185608	Insignificant	Insignificant	Insignificant	Insignificant
	ERCC6	+	+	+	+	Insignificant	Insignificant	Insignificant	Insignificant	Insignificant	Insignificant
	ERCC6L	+	+	+	+	0.00259898	-0.134618	0.00758214	-0.224705	3.91553e-06	0.367469
	ERF	+	+	+	+	0.000430006	-0.292698	0.0199634	-0.362849	0.0249384	-0.247414
	ERG28	+	+	+	+	0.00207042	-0.30786	0.00621021	-0.239682	1.88786e-05	-0.597305
	ERGIC1	+	+	+	+	0.0047021	0.447386	0.00380914	0.345024	0.000979587	0.325308
	ERGIC2	+	+	+	+	Insignificant	Insignificant	0.0128956	-0.191681	Insignificant	Insignificant
	ERGIC3	+	+	+	+	Insignificant	Insignificant	Insignificant	Insignificant	Insignificant	Insignificant
	ERH	+	+	+	+	0.0103205	-0.0835959	Insignificant	Insignificant	2.21626e-07	-0.255783
	ERI1	+	+	+	+	0.0021587	-0.206071	0.00162236	-0.224311	0.0166601	0.138974
	ERI3	+	+	+	+	Insignificant	Insignificant	Insignificant	Insignificant	Insignificant	Insignificant
	ERICH1	+	+	+	+	Insignificant	Insignificant	Insignificant	Insignificant	Insignificant	Insignificant
	ERICH5	+	+	+	+	Insignificant	Insignificant	0.0044484	-0.109819	5.8858e-08	0.423637
	ERLEC1	+	+	+	+	Insignificant	Insignificant	Insignificant	Insignificant	0.000206161	-0.348433
	ERLIN1	+	+	+	+	0.0150657	0.135335	1.80529e-05	0.275037	Insignificant	Insignificant
	ERLIN2	+	+	+	+	Insignificant	Insignificant	0.0227589	0.192684	0.00791398	-0.159182
	ERMP1	+	+	+	+	1.20707e-06	0.676416	9.03932e-08	0.706814	0.0111608	0.188353
	ERO1A	+	+	+	+	0.000176678	-0.264045	0.000430186	-0.238701	1.60874e-07	-0.749408
	ERO1B	+	+	+	+	0.000216077	0.181614	0.0396029	0.115014	0.00266971	-0.211475
	ERP29	+	+	+	+	1.35878e-05	-0.364651	3.53467e-05	-0.34638	2.50247e-08	-0.738763
	ERP44	+	+	+	+	Insignificant	Insignificant	Insignificant	Insignificant	1.89962e-05	-0.247594
	ERVK3-1	+	+	+	+	9.27985e-08	-1.00418	8.5201e-05	-0.859357	1.50631e-08	-0.660809
	ESCO2	+	+	+	+	0.00299768	0.320203	Insignificant	Insignificant	0.0177686	0.768701
	ESD	+	+	+	+	0.000160656	-0.239062	0.000262743	-0.282581	0.00378376	0.235759
	ESF1	+	+	+	+	Insignificant	Insignificant	Insignificant	Insignificant	Insignificant	Insignificant
	ESPL1	+	+	+	+	0.00613776	-0.150443	0.00184669	-0.195784	0.0485285	-0.136228
	ESRP2	+	+	+	+	0.0178173	0.289129	0.0235412	0.266336	Insignificant	Insignificant
	ESS2	+	+	+	+	Insignificant	Insignificant	Insignificant	Insignificant	Insignificant	Insignificant
	ESYT1	+	+	+	+	Insignificant	Insignificant	Insignificant	Insignificant	0.000139251	-0.324557
	ESYT2	+	+	+	+	3.61047e-05	0.397523	1.79173e-05	0.326911	0.00438894	0.30159
	ETF1	+	+	+	+	0.00114721	0.101111	Insignificant	Insignificant	2.36585e-05	0.177574
	ETFA	+	+	+	+	0.0111086	-0.34489	3.58356e-05	-0.192349	6.36371e-07	-0.52763
	ETFB	+	+	+	+	Insignificant	Insignificant	0.0104738	0.182726	Insignificant	Insignificant
	ETFDH	+	+	+	+	0.0200948	-0.111436	Insignificant	Insignificant	1.06732e-05	-0.439155
	ETFRF1	+	+	+	+	9.05554e-06	-0.629774	Insignificant	Insignificant	0.00390179	-0.453232
	ETHE1	+	+	+	+	0.0031363	-0.620854	0.0032376	-0.559799	0.00573469	-0.426476
	ETNK1	+	+	+	+	Insignificant	Insignificant	0.0210869	-0.309201	0.0290804	0.568587
	ETV3	+	+	+	+	Insignificant	Insignificant	Insignificant	Insignificant	Insignificant	Insignificant
	EVI5	+	+	+	+	Insignificant	Insignificant	Insignificant	Insignificant	0.0410871	0.399539
	EVI5L	+	+	+	+	Insignificant	Insignificant	Insignificant	Insignificant	Insignificant	Insignificant
	EWSR1	+	+	+	+	Insignificant	Insignificant	Insignificant	Insignificant	Insignificant	Insignificant
	EXD2	+	+	+	+	0.00207308	-0.245809	Insignificant	Insignificant	0.000618962	-0.437757
	EXO1	+	+	+	+	Insignificant	Insignificant	Insignificant	Insignificant	Insignificant	Insignificant
	EXOC1	+	+	+	+	Insignificant	Insignificant	0.0249788	0.100347	Insignificant	Insignificant
	EXOC2	+	+	+	+	0.0175827	0.0836754	Insignificant	Insignificant	0.000788387	0.136039
	EXOC3	+	+	+	+	Insignificant	Insignificant	Insignificant	Insignificant	0.0228064	0.0769154
	EXOC4	+	+	+	+	0.00620448	0.119894	0.011405	0.0920194	0.00081908	0.149722
	EXOC5	+	+	+	+	0.0205524	-0.0703481	0.00182648	-0.11165	Insignificant	Insignificant
	EXOC6	+	+	+	+	Insignificant	Insignificant	Insignificant	Insignificant	0.00191296	0.169854
	EXOC6B	+	+	+	+	0.0298553	-0.17954	0.00503295	-0.266177	Insignificant	Insignificant
	EXOC7	+	+	+	+	0.00040292	-0.100675	0.000171749	-0.150232	Insignificant	Insignificant
	EXOC8	+	+	+	+	Insignificant	Insignificant	Insignificant	Insignificant	Insignificant	Insignificant
	EXOG	+	+	+	+	Insignificant	Insignificant	Insignificant	Insignificant	Insignificant	Insignificant
	EXOSC1	+	+	+	+	Insignificant	Insignificant	Insignificant	Insignificant	Insignificant	Insignificant
	EXOSC10	+	+	+	+	3.74264e-06	-0.113288	Insignificant	Insignificant	0.00281559	-0.132382
	EXOSC2	+	+	+	+	0.0171466	-0.14006	0.0192397	-0.147189	0.0089439	-0.161139
	EXOSC3	+	+	+	+	0.0254455	-0.0765076	Insignificant	Insignificant	0.0109098	-0.128958
	EXOSC4	+	+	+	+	0.00379233	-0.140905	0.0184082	-0.120313	0.0118544	-0.163182
	EXOSC5	+	+	+	+	Insignificant	Insignificant	Insignificant	Insignificant	Insignificant	Insignificant
	EXOSC6	+	+	+	+	Insignificant	Insignificant	Insignificant	Insignificant	Insignificant	Insignificant
	EXOSC7	+	+	+	+	0.0182139	-0.127437	Insignificant	Insignificant	3.43788e-05	-0.142989
	EXOSC8	+	+	+	+	0.0179952	-0.0866299	Insignificant	Insignificant	0.00313186	-0.0976245
	EXOSC9	+	+	+	+	0.00137617	-0.153778	0.00165852	-0.087347	7.39217e-07	-0.231542
	EXT2	+	+	+	+	0.0336154	0.32942	Insignificant	Insignificant	Insignificant	Insignificant
	EXTL3	+	+	+	+	Insignificant	Insignificant	Insignificant	Insignificant	Insignificant	Insignificant
	EYA3	+	+	+	+	Insignificant	Insignificant	Insignificant	Insignificant	0.0384949	-0.124488
	EYA4	+	+	+	+	0.00577316	0.336453	Insignificant	Insignificant	Insignificant	Insignificant
	EZH2	+	+	+	+	Insignificant	Insignificant	Insignificant	Insignificant	Insignificant	Insignificant
	EZR	+	+	+	+	1.14369e-05	0.210921	Insignificant	Insignificant	0.000476328	0.148825
	F11R	+	+	+	+	Insignificant	Insignificant	0.00123855	0.437246	2.84418e-05	-0.158852
	F2	+	+	+	+	Insignificant	Insignificant	Insignificant	Insignificant	Insignificant	Insignificant
	F2R	+	+	+	+	0.0464101	0.184205	Insignificant	Insignificant	0.0277601	0.293965
	F5	+	+	+	+	Insignificant	Insignificant	Insignificant	Insignificant	Insignificant	Insignificant
	F8A3	+	+	+	+	Insignificant	Insignificant	Insignificant	Insignificant	Insignificant	Insignificant
	FAAP100	+	+	+	+	Insignificant	Insignificant	Insignificant	Insignificant	Insignificant	Insignificant
	FABP5	+	+	+	+	7.28917e-05	-0.605595	0.0115533	-0.528983	Insignificant	Insignificant
	FADD	+	+	+	+	Insignificant	Insignificant	Insignificant	Insignificant	0.00441996	0.507394
	FADS1	+	+	+	+	Insignificant	Insignificant	Insignificant	Insignificant	Insignificant	Insignificant
	FADS2	+	+	+	+	0.0250282	0.4806	Insignificant	Insignificant	0.000111653	-0.81539
	FAF1	+	+	+	+	Insignificant	Insignificant	0.00401188	-0.069272	Insignificant	Insignificant
	FAF2	+	+	+	+	0.0111988	0.147897	7.47221e-05	0.16088	0.0376346	0.12144
	FAH	+	+	+	+	0.000105717	0.280365	1.85107e-05	0.337199	1.17628e-08	0.66663
	FAHD1	+	+	+	+	6.1672e-07	0.551088	2.5737e-05	0.74464	0.00153385	0.300703
	FAHD2A	+	+	+	+	0.0252045	-0.251046	Insignificant	Insignificant	0.0207077	-0.10132
	FAIM	+	+	+	+	Insignificant	Insignificant	0.00579362	-0.262577	Insignificant	Insignificant
	FAM110B	+	+	+	+	Insignificant	Insignificant	0.0422392	-2.72603	Insignificant	Insignificant
	FAM111B	+	+	+	+	0.000866475	0.331449	Insignificant	Insignificant	0.0180626	0.340119
	FAM114A1	+	+	+	+	Insignificant	Insignificant	Insignificant	Insignificant	Insignificant	Insignificant
	FAM114A2	+	+	+	+	Insignificant	Insignificant	Insignificant	Insignificant	0.00361882	0.233092
	FAM117B	+	+	+	+	Insignificant	Insignificant	Insignificant	Insignificant	Insignificant	Insignificant
	FAM118B	+	+	+	+	0.00195891	0.217336	Insignificant	Insignificant	0.00335643	0.195447
	FAM120A	+	+	+	+	0.00154872	0.282783	0.00361371	0.184511	0.000157754	0.295558
	FAM120B	+	+	+	+	Insignificant	Insignificant	0.0158919	0.111702	0.00202701	0.108519
	FAM120C	+	+	+	+	Insignificant	Insignificant	Insignificant	Insignificant	Insignificant	Insignificant
	FAM126A	+	+	+	+	0.0356901	-0.118967	Insignificant	Insignificant	0.0209223	-0.170517
	FAM126B	+	+	+	+	Insignificant	Insignificant	Insignificant	Insignificant	Insignificant	Insignificant
	FAM136A	+	+	+	+	Insignificant	Insignificant	0.0329264	-0.234296	0.00284628	-0.594133
	FAM162A	+	+	+	+	0.000381961	0.330569	0.00591192	0.294185	0.00517506	-0.122459
	FAM169A	+	+	+	+	Insignificant	Insignificant	Insignificant	Insignificant	0.0111332	0.16659
	FAM172A	+	+	+	+	Insignificant	Insignificant	Insignificant	Insignificant	Insignificant	Insignificant
	FAM177A1	+	+	+	+	0.0490569	-0.195964	Insignificant	Insignificant	Insignificant	Insignificant
	FAM20B	+	+	+	+	0.000637664	0.35558	0.00760036	0.268918	Insignificant	Insignificant
	FAM210A	+	+	+	+	0.00498755	0.210119	0.000142225	0.474704	Insignificant	Insignificant
	FAM219A	+	+	+	+	Insignificant	Insignificant	Insignificant	Insignificant	Insignificant	Insignificant
	FAM228A	-	+	+	+	9.61967e-07	-10.8403	6.94929e-05	-9.12116	1.55498e-05	-7.65825
	FAM234A	+	+	+	+	0.0427347	0.34414	0.000156257	0.324404	0.000208147	0.35988
	FAM234B	+	+	+	+	Insignificant	Insignificant	Insignificant	Insignificant	0.0414282	-0.221932
	FAM241A	+	+	+	+	0.00621595	0.546364	Insignificant	Insignificant	0.0495767	0.381799
	FAM241B	+	+	+	+	Insignificant	Insignificant	Insignificant	Insignificant	0.000851038	0.575842
	FAM3C	+	+	+	+	Insignificant	Insignificant	Insignificant	Insignificant	Insignificant	Insignificant
	FAM50A	+	+	+	+	0.00112464	-0.372505	0.000710173	-0.314805	Insignificant	Insignificant
	FAM76A	+	+	+	+	Insignificant	Insignificant	0.0179398	0.409698	Insignificant	Insignificant
	FAM76B	+	+	+	+	Insignificant	Insignificant	Insignificant	Insignificant	Insignificant	Insignificant
	FAM83B	+	+	+	+	0.000561475	0.531431	0.00273316	0.544776	0.00112899	0.562407
	FAM83D	+	+	+	+	Insignificant	Insignificant	Insignificant	Insignificant	Insignificant	Insignificant
	FAM83G	+	+	+	+	0.0379545	-0.21532	0.0264071	-0.292005	Insignificant	Insignificant
	FAM83H	+	+	+	+	Insignificant	Insignificant	Insignificant	Insignificant	0.0163091	0.30019
	FAM8A1	+	+	+	+	9.46208e-05	0.654572	0.0008213	0.48836	Insignificant	Insignificant
	FAM91A1	+	+	+	+	0.01673	-0.0886723	0.0246247	-0.140539	5.54676e-06	0.278288
	FAM98A	+	+	+	+	Insignificant	Insignificant	Insignificant	Insignificant	0.0236125	0.113876
	FAM98B	+	+	+	+	0.00496141	-0.168892	0.028885	-0.129754	Insignificant	Insignificant
	FAM98C	+	+	+	+	Insignificant	Insignificant	Insignificant	Insignificant	Insignificant	Insignificant
	FANCD2	+	+	+	+	0.00815347	-0.108742	Insignificant	Insignificant	7.53665e-06	-0.34755
	FANCG	+	+	+	+	3.94125e-05	0.649392	4.97897e-05	0.523106	0.000377507	0.676584
	FANCI	+	+	+	+	2.05712e-05	-0.199525	0.00130857	-0.13945	3.45583e-08	-0.387317
	FAR1	+	+	+	+	0.00776002	0.768313	0.011802	0.390443	0.0306736	0.244653
	FAR2	+	+	+	+	Insignificant	Insignificant	Insignificant	Insignificant	Insignificant	Insignificant
	FARP1	+	+	+	+	0.000506632	0.38739	0.00233226	0.338942	0.0461545	0.154143
	FARP2	+	+	+	+	Insignificant	Insignificant	0.000588374	0.809733	Insignificant	Insignificant
	FARS2	+	+	+	+	0.0146649	0.148894	0.00257799	0.321142	0.0437486	-0.0895077
	FARSA	+	+	+	+	0.000551311	-0.100987	Insignificant	Insignificant	0.00340165	0.112596
	FARSB	+	+	+	+	0.000526937	-0.0745576	Insignificant	Insignificant	2.63369e-08	0.173713
	FAS	+	+	+	+	7.92215e-05	1.05963	6.66236e-05	1.05514	2.84764e-05	1.20806
	FASN	+	+	+	+	Insignificant	Insignificant	Insignificant	Insignificant	0.000188056	-0.370871
	FASTKD2	+	+	+	+	0.000168436	0.181286	0.000830176	0.194677	Insignificant	Insignificant
	FASTKD5	+	+	+	+	2.1585e-06	0.442621	0.000541574	0.573563	0.00441134	0.336479
	FAU	+	+	+	+	0.0193003	0.403558	Insignificant	Insignificant	0.000631359	1.00665
	FBL	+	+	+	+	Insignificant	Insignificant	0.0340507	0.175322	Insignificant	Insignificant
	FBLIM1	+	+	+	+	Insignificant	Insignificant	Insignificant	Insignificant	Insignificant	Insignificant
	FBLN1	+	+	+	+	Insignificant	Insignificant	Insignificant	Insignificant	0.0427389	-0.242909
	FBN2	+	+	+	+	Insignificant	Insignificant	Insignificant	Insignificant	Insignificant	Insignificant
	FBRS	+	+	+	+	0.00407292	0.493781	0.0230708	0.542806	0.0152457	0.401517
	FBXL12	+	+	+	+	Insignificant	Insignificant	Insignificant	Insignificant	Insignificant	Insignificant
	FBXL18	+	+	+	+	0.00342466	-0.203183	0.00328017	-0.179761	Insignificant	Insignificant
	FBXL20	+	+	+	+	Insignificant	Insignificant	Insignificant	Insignificant	Insignificant	Insignificant
	FBXO11	+	+	+	+	Insignificant	Insignificant	Insignificant	Insignificant	Insignificant	Insignificant
	FBXO17	+	+	+	+	Insignificant	Insignificant	Insignificant	Insignificant	Insignificant	Insignificant
	FBXO21	+	+	+	+	Insignificant	Insignificant	Insignificant	Insignificant	Insignificant	Insignificant
	FBXO22	+	+	+	+	0.0137015	-0.149768	0.0179698	-0.147093	0.0231877	0.139242
	FBXO28	+	+	+	+	Insignificant	Insignificant	Insignificant	Insignificant	Insignificant	Insignificant
	FBXO3	+	+	+	+	0.00196309	0.456273	Insignificant	Insignificant	2.28284e-05	0.600031
	FBXO30	+	+	+	+	0.00617256	0.183406	Insignificant	Insignificant	0.000602122	0.340291
	FBXO38	+	+	+	+	Insignificant	Insignificant	Insignificant	Insignificant	Insignificant	Insignificant
	FBXO45	+	+	+	+	Insignificant	Insignificant	Insignificant	Insignificant	Insignificant	Insignificant
	FBXO5	+	+	+	+	Insignificant	Insignificant	Insignificant	Insignificant	Insignificant	Insignificant
	FBXO7	+	+	+	+	Insignificant	Insignificant	Insignificant	Insignificant	0.00596877	0.236724
	FBXO9	+	+	+	+	0.0047694	0.204086	0.00103949	0.306761	0.0325287	0.152095
	FBXW11	+	+	+	+	Insignificant	Insignificant	Insignificant	Insignificant	Insignificant	Insignificant
	FBXW9	+	+	+	+	0.0180104	0.184611	0.00233765	0.378252	Insignificant	Insignificant
	FCF1	+	+	+	+	Insignificant	Insignificant	0.0404121	0.192643	0.0166228	0.264959
	FCGRT	+	+	+	+	Insignificant	Insignificant	0.00922434	-0.13138	1.01561e-06	-0.492282
	FCHO2	+	+	+	+	0.00367863	0.208226	0.0423642	0.113505	0.000178454	0.313679
	FCSK	+	+	+	+	Insignificant	Insignificant	Insignificant	Insignificant	Insignificant	Insignificant
	FDFT1	+	+	+	+	0.0446168	-0.34947	0.00703602	-0.50871	0.0115118	-0.45836
	FDPS	+	+	+	+	0.0111021	-0.0851431	Insignificant	Insignificant	0.00838001	-0.18424
	FDX1	+	+	+	+	0.000895132	0.214523	0.00027443	0.290356	Insignificant	Insignificant
	FDX2	+	+	+	+	0.00457659	-0.321587	0.0455887	-0.172556	0.000285596	-0.543641
	FDXR	+	+	+	+	Insignificant	Insignificant	0.00107048	0.416994	Insignificant	Insignificant
	FECH	+	+	+	+	0.0039794	-0.173778	0.0163611	0.17967	4.40802e-05	-0.445635
	FEN1	+	+	+	+	Insignificant	Insignificant	Insignificant	Insignificant	0.0112515	0.120665
	FER	+	+	+	+	Insignificant	Insignificant	Insignificant	Insignificant	0.0245713	0.535454
	FERMT2	+	+	+	+	0.000186153	-0.304831	7.81645e-07	-0.381001	1.70319e-06	-0.338675
	FEZ2	+	+	+	+	Insignificant	Insignificant	Insignificant	Insignificant	Insignificant	Insignificant
	FGD1	+	+	+	+	Insignificant	Insignificant	Insignificant	Insignificant	0.0378742	3.38982
	FGD4	+	+	+	+	Insignificant	Insignificant	Insignificant	Insignificant	Insignificant	Insignificant
	FGG	+	+	+	+	Insignificant	Insignificant	0.00420765	-5.96931	Insignificant	Insignificant
	FH	+	+	+	+	0.00844739	-0.167077	0.0313092	-0.109017	0.000150191	-0.277646
	FHIP1B	+	+	+	+	Insignificant	Insignificant	Insignificant	Insignificant	Insignificant	Insignificant
	FHIP2A	+	+	+	+	0.00190401	0.222367	0.00077181	0.155534	Insignificant	Insignificant
	FHIP2B	+	+	+	+	0.0189773	0.459125	Insignificant	Insignificant	Insignificant	Insignificant
	FHIT	+	+	+	+	Insignificant	Insignificant	Insignificant	Insignificant	Insignificant	Insignificant
	FHL1	+	+	+	+	2.81274e-05	-0.655602	0.00303878	-0.472751	0.0400476	-0.370449
	FHL2	+	+	+	+	Insignificant	Insignificant	Insignificant	Insignificant	Insignificant	Insignificant
	FHL3	+	+	+	+	0.000882631	-0.248903	0.016224	-0.408441	Insignificant	Insignificant
	FHOD1	+	+	+	+	0.00191721	0.216656	0.000693927	0.282092	0.000347565	0.300042
	FIBP	+	+	+	+	0.00039825	-0.221211	0.000187863	-0.248578	8.01776e-05	-0.276047
	FIGNL1	+	+	+	+	Insignificant	Insignificant	Insignificant	Insignificant	Insignificant	Insignificant
	FIP1L1	+	+	+	+	6.48386e-06	-0.246586	0.000376933	-0.161313	4.38966e-06	-0.30736
	FIS1	+	+	+	+	0.0135456	0.15712	Insignificant	Insignificant	0.000238463	0.313791
	FITM2	+	+	+	+	Insignificant	Insignificant	Insignificant	Insignificant	Insignificant	Insignificant
	FKBP10	+	+	+	+	0.0312303	-0.266864	0.00147616	-0.338819	0.000141244	-0.470488
	FKBP11	+	+	+	+	Insignificant	Insignificant	0.0039818	0.281578	0.0181649	-0.168496
	FKBP14	+	+	+	+	Insignificant	Insignificant	Insignificant	Insignificant	Insignificant	Insignificant
	FKBP15	+	+	+	+	Insignificant	Insignificant	Insignificant	Insignificant	Insignificant	Insignificant
	FKBP1A	+	+	+	+	Insignificant	Insignificant	0.0158107	-0.174976	Insignificant	Insignificant
	FKBP2	+	+	+	+	Insignificant	Insignificant	Insignificant	Insignificant	0.00082888	-0.386663
	FKBP3	+	+	+	+	6.65483e-06	-0.431672	7.33634e-06	-0.402686	5.41976e-06	-0.332176
	FKBP4	+	+	+	+	7.92212e-09	-0.436611	0.0106865	-0.38668	0.00212706	-0.449187
	FKBP5	+	+	+	+	Insignificant	Insignificant	Insignificant	Insignificant	Insignificant	Insignificant
	FKBP7	-	+	+	+	Insignificant	Insignificant	0.0251715	-4.4919	4.69542e-09	-7.03584
	FKBP8	+	+	+	+	Insignificant	Insignificant	0.000222936	0.19848	0.00416145	-0.168872
	FKBP9	+	+	+	+	Insignificant	Insignificant	Insignificant	Insignificant	Insignificant	Insignificant
	FKRP	+	+	+	+	Insignificant	Insignificant	Insignificant	Insignificant	0.00885564	-0.493644
	FLAD1	+	+	+	+	0.00098377	-0.248039	Insignificant	Insignificant	0.0102008	-0.153633
	FLCN	+	+	+	+	Insignificant	Insignificant	Insignificant	Insignificant	Insignificant	Insignificant
	FLII	+	+	+	+	Insignificant	Insignificant	Insignificant	Insignificant	0.000955642	0.16409
	FLNA	+	+	+	+	0.0126647	-0.477684	0.00398169	-0.770096	0.00189628	-0.738696
	FLNB	+	+	+	+	Insignificant	Insignificant	0.0109358	-0.522894	0.0289531	-0.402989
	FLNC	+	+	+	+	0.00275057	0.745599	0.0155392	0.6503	0.0187734	0.668787
	FLOT1	+	+	+	+	0.000236827	0.32612	0.0070707	0.393322	Insignificant	Insignificant
	FLOT2	+	+	+	+	0.00146672	0.341032	0.000659058	0.476336	Insignificant	Insignificant
	FLVCR1	+	+	+	+	Insignificant	Insignificant	Insignificant	Insignificant	Insignificant	Insignificant
	FLYWCH2	+	+	+	+	Insignificant	Insignificant	0.000570334	0.331935	1.3419e-05	0.443352
	FMC1	+	+	+	+	0.00387183	0.116995	Insignificant	Insignificant	Insignificant	Insignificant
	FMNL2	+	+	+	+	Insignificant	Insignificant	Insignificant	Insignificant	Insignificant	Insignificant
	FMR1	+	+	+	+	Insignificant	Insignificant	Insignificant	Insignificant	0.0202517	0.140893
	FN1	+	+	+	+	Insignificant	Insignificant	1.3554e-06	-1.69445	Insignificant	Insignificant
[truncated: 4,747 more rows]
