# Supplementary material for: 3′-tRF-CysGCA overexpression in HEK-293 cells alters the global expression profile and modulates cellular processes and pathways
Source: Funct Integr Genomics. 2023 Nov 21;23(4):341. doi: 10.1007/s10142-023-01272-0 (PMC10663186; doi:10.1007/s10142-023-01272-0)
Supplement: Supplementary file 1 — Supplementary file1 (ZIP 7237 KB) [file 10142_2023_1272_MOESM1_ESM.zip › Supplementary Material/Supplementary Tables/Table S6.xlsx]

## Sheet: Table S5
	Table S6. List of putative 3′-tRF-CysGCA targets, obtained using publicly available tools.
	Gene	Protein-coding gene	tRFtarget	tRFTar	tRFTars	tRForest
	AATK	Yes	+	-	-	-
	ABCB5	Yes	+	-	-	-
	AC002398.9	No	-	-	-	+
	AC105020.1	No	-	-	-	+
	AC132872.2	No	-	-	-	+
	ACBD3	Yes	-	-	+	-
	ACE	Yes	-	-	-	+
	ACOT13	Yes	+	-	-	-
	ACOX2	Yes	-	-	-	+
	ACOX3	Yes	+	-	-	-
	ACSS1	Yes	+	-	-	-
	ACTN4	Yes	-	+	-	-
	ADAM23	Yes	-	-	-	+
	ADAMTS10	Yes	+	-	-	+
	ADAMTS17	Yes	+	-	-	-
	ADAMTS7	Yes	+	-	-	-
	ADAMTSL1	Yes	+	-	-	-
	ADCK5	Yes	-	-	-	+
	ADCY9	Yes	-	-	-	+
	ADD1	Yes	+	-	-	-
	ADH1B	Yes	-	-	-	+
	ADM2	Yes	+	-	-	-
	ADO	Yes	+	-	-	-
	ADORA2B	Yes	+	-	-	-
	ADRA2A	Yes	+	-	-	-
	AGO1	Yes	-	-	-	+
	AHDC1	Yes	+	-	-	-
	AHNAK	Yes	-	+	-	-
	AJAP1	Yes	-	-	-	+
	AKAP13	Yes	-	-	-	+
	AKAP2	No	-	+	-	-
	AL591479.1	No	-	-	-	+
	ALDH4A1	Yes	-	-	-	+
	ALG9	Yes	-	-	+	-
	ALPK3	Yes	-	-	-	+
	AMER2	Yes	+	-	-	-
	ANKRD11	Yes	-	-	-	+
	ANKS1B	Yes	-	+	-	-
	ANO10	Yes	+	-	-	-
	ANO8	Yes	-	-	-	+
	APC2	Yes	+	-	-	+
	APOL4	Yes	-	-	-	+
	ARHGAP23	Yes	+	-	-	-
	ARHGEF17	Yes	+	-	-	-
	ARHGEF40	Yes	+	-	-	-
	ARHGEF9	Yes	+	-	-	-
	ARL10	Yes	-	-	-	+
	ARL16	Yes	+	-	-	-
	ARL2	Yes	+	+	-	-
	ARL2-SNX15	No	+-+	-	-	-
	ARL8A	Yes	+	-	-	-
	ASF1B	Yes	-	+	-	-
	ASXL1	Yes	+	-	-	-
	ATG9A	Yes	+	-	-	-
	ATP1A1	Yes	-	-	-	+
	ATP1B3	Yes	-	-	+	-
	ATP1B4	Yes	-	-	+	-
	ATP2B4	Yes	-	-	+	-
	ATP5MC2	Yes	+	-	-	-
	ATP8B3	Yes	+	-	-	-
	ATP9A	Yes	+	-	-	-
	ATP9B	Yes	-	-	-	+
	ATRN	Yes	-	-	-	+
	AUP1	Yes	-	+	-	-
	AVPR2	Yes	-	-	-	+
	AXIN2	Yes	+	-	-	-
	AZU1	Yes	+	-	-	-
	BAI1	No	-	-	-	+
	BAIAP3	Yes	-	-	-	+
	BATF	Yes	-	-	-	+
	BBC3	Yes	-	+	-	-
	BCAN	Yes	-	-	-	+
	BCL2L11	Yes	+	-	-	-
	BCL7A	Yes	-	-	-	+
	BCS1L	Yes	+	-	-	-
	BEST3	Yes	+	-	-	-
	BIRC6	Yes	-	+	-	-
	BLK	Yes	-	-	-	+
	BMP7	Yes	-	-	-	+
	BRPF3	Yes	+	-	-	-
	BRSK1	Yes	+	-	-	-
	BRSK2	Yes	-	-	-	+
	BTN3A2	Yes	-	-	-	+
	BTNL9	Yes	-	-	+	-
	C10orf55	No	-	-	-	+
	C11orf42	Yes	+	-	-	-
	C15ORF37	No	-	-	-	+
	C17orf61-PLSCR3	No	-	-	-	+-+
	C17orf70	No	-	-	-	+
	C19orf81	Yes	-	-	-	+
	C1orf159	Yes	-	-	-	+
	C1orf198	Yes	+	-	-	-
	C1orf21	Yes	+	-	-	-
	C1QTNF5	Yes	+	-	-	-
	C1QTNF8	Yes	-	-	-	+
	C21orf58	Yes	-	-	-	+
	C4orf19	Yes	+	-	-	-
	C4orf32	No	-	-	-	+
	C4orf50	Yes	+	-	-	-
	C7orf50	Yes	-	-	-	+
	C9orf62	No	-	-	-	+
	CA12	Yes	-	-	-	+
	CA7	Yes	+	-	-	-
	CABIN1	Yes	+	-	-	-
	CACNA1D	Yes	+	-	-	-
	CACNG7	Yes	-	-	-	+
	CACNG8	Yes	-	-	-	+
	CACTIN	Yes	+	-	-	-
	CADM3	Yes	-	-	-	+
	CADM4	Yes	-	+	-	-
	CALR	Yes	-	+	-	-
	CALY	Yes	+	-	-	-
	CAND1	Yes	+	-	-	-
	CAND2	Yes	+	-	-	-
	CANX	Yes	-	+	-	-
	CAPN12	Yes	-	-	-	+
	CAPS	Yes	-	-	-	+
	CARD10	Yes	+	-	-	-
	CARD11	Yes	-	-	-	+
	CASP6	Yes	+	-	-	-
	CATSPERG	Yes	-	-	-	+
	CAV2	Yes	+	-	-	-
	CBX5	Yes	-	-	+	-
	CCDC120	Yes	+	-	-	-
	CCDC174	Yes	-	-	-	+
	CCDC50	Yes	-	-	+	-
	CCDC6	Yes	-	-	-	+
	CCDC85B	Yes	-	-	-	+
	CCM2L	Yes	+	-	-	-
	CCNO	Yes	-	-	-	+
	CCT3	Yes	-	+	-	-
	CD151	Yes	-	+	-	-
	CD19	Yes	+	-	-	-
	CD22	Yes	-	-	-	+
	CD320	Yes	-	-	+	-
	CD63	Yes	-	+	-	-
	CD82	Yes	+	-	-	-
	CDC37	Yes	-	+	-	-
	CDH11	Yes	-	-	-	+
	CDH16	Yes	-	-	-	+
	CDH23	Yes	+	-	-	-
	CDH3	Yes	-	+	-	-
	CDHR5	Yes	-	-	-	+
	CDK5RAP2	Yes	+	-	-	-
	CDK6	Yes	-	+	-	-
	CEACAM20	Yes	+	-	-	-
	CELF1	Yes	-	-	+	-
	CELF2	Yes	-	-	-	+
	CELF5	Yes	-	-	-	+
	CES2	Yes	+	-	-	-
	CES4A	Yes	-	-	-	+
	CFL1	Yes	-	+	-	-
	CHAF1A	Yes	+	-	-	+
	CHCHD1	Yes	-	+	-	-
	CHFR	Yes	+	-	-	-
	CHKA	Yes	+	-	-	-
	CHPF2	Yes	-	+	-	-
	CHRD	Yes	-	-	-	+
	CHRM3	Yes	-	-	-	+
	CHRNA1	Yes	-	-	-	+
	CHRNA7	Yes	-	-	-	+
	CHRNB3	Yes	+	-	-	-
	CIB1	Yes	+	-	-	-
	CLDN23	Yes	-	-	-	+
	CLIC6	Yes	+	-	-	-
	CLIP3	Yes	+	-	-	-
	CLN8	Yes	-	-	-	+
	CLOCK	Yes	+	-	-	-
	CLSPN	Yes	-	-	+	-
	CLTC	Yes	-	+	-	-
	CLUH	Yes	-	-	-	+
	CNNM4	Yes	+	-	-	-
	COG6	Yes	+	-	-	-
	COL12A1	Yes	+	-	-	-
	COL22A1	Yes	+	-	-	-
	COL27A1	Yes	-	-	-	+
	COL28A1	Yes	-	-	-	+
	COL4A5	Yes	-	+	-	-
	COL6A6	Yes	-	-	-	+
	COL8A1	Yes	+	-	-	-
	COLGALT1	Yes	+	-	-	-
	CORO1B	Yes	+	-	-	-
	CPEB1	Yes	+	-	-	-
	CPNE1	Yes	+	-	-	-
	CPSF1	Yes	+	-	-	-
	CPT1C	Yes	-	-	-	+
	CRACR2B	Yes	+	-	-	-
	CREB3L3	Yes	-	-	-	+
	CREBBP	Yes	-	+	-	-
	CSAD	Yes	-	-	-	+
	CSNK1D	Yes	-	-	-	+
	CSNK1G2	Yes	+	-	-	-
	CTD-2210P24.4	No	-	-	-	+-+
	CTD-3088G3.8	No	-	-	-	+-+
	CTDSP1	Yes	+	-	-	-
	CTNND2	Yes	-	-	-	+
	CTSA	Yes	+	-	-	-
	CTSC	Yes	-	+	-	-
	CTTN	Yes	-	-	-	+
	CUX1	Yes	-	-	-	+
	CXorf58	Yes	+	-	-	-
	CYB561	Yes	+	-	-	-
	CYB5D1	Yes	-	-	-	+
	CYP26B1	Yes	-	-	-	+
	CYTH1	Yes	-	-	-	+
	DAB2IP	Yes	+	-	-	-
	DAGLA	Yes	-	-	-	+
	DAPK2	Yes	-	-	-	+
	DAZAP1	Yes	-	+	-	-
	DBX2	Yes	+	-	-	-
	DCAF8	Yes	-	+	-	-
	DCHS1	Yes	+	-	-	-
	DCTD	Yes	+	-	-	-
	DDN	Yes	+	-	-	-
	DDOST	Yes	-	+	-	-
	DDX3X	Yes	-	+	-	-
	DDX51	Yes	-	-	-	+
	DENND11	Yes	+	-	-	-
	DERL3	Yes	-	-	-	+
	DGCR2	Yes	+	-	-	+
	DGKD	Yes	-	-	-	+
	DGKZ	Yes	-	+	-	+
	DHX35	Yes	-	-	-	+
	DIRAS1	Yes	+	-	-	-
	DISC1	Yes	-	-	+	-
	DKK1	Yes	-	+	-	-
	DNAAF3	Yes	-	-	-	+
	DNAH10OS	Yes	-	-	-	+
	DNAJA2	Yes	-	-	-	+
	DNAJB12	Yes	+	-	-	-
	DNAJC22	Yes	+	-	-	-
	DNM1	Yes	+	-	-	-
	DOHH	Yes	-	-	-	+
	DSE	Yes	+	-	-	-
	DTX3	Yes	+	-	-	-
	DUOX1	Yes	+	-	-	-
	DUOX2	Yes	+	-	-	-
	DUSP22	Yes	-	-	-	+
	DUSP28	Yes	+	-	-	-
	DUSP7	Yes	+	-	-	-
	DVL1	Yes	+	-	-	-
	DYDC2	Yes	+	-	-	-
	DYNC1H1	Yes	-	+	-	-
	E2F5	Yes	+	-	-	-
	EBF2	Yes	+	-	-	-
	EEF1D	Yes	+	-	-	-
	EFCAB2	Yes	-	-	+	-
	EFHD2	Yes	+	-	-	+
	EGR3	Yes	-	-	-	+
	EIF2S3	Yes	-	-	+	-
	EIF4E	Yes	-	-	+	-
	EIF4G2	Yes	-	+	-	-
	ELAVL3	Yes	+	-	-	-
	ELFN2	Yes	-	-	-	+
	ELOF1	Yes	+	-	-	-
	EMC10	Yes	+	-	-	-
	EML3	Yes	-	-	-	+
	ENPP7	Yes	-	-	-	+
	EP400	Yes	+	-	-	-
	EPB41	Yes	+	-	-	-
	EPB41L4A	Yes	+	-	-	-
	EPC1	Yes	-	+	-	-
	EPHB2	Yes	-	-	-	+
	EPN3	Yes	-	-	-	+
	EPS8L1	Yes	-	-	-	+
	ERGIC1	Yes	+	-	-	-
	ESPL1	Yes	-	-	-	+
	EVA1C	Yes	-	-	-	+
	EVI5L	Yes	+	-	-	-
	EVL	Yes	-	-	-	+
	EXOC3	Yes	+	-	-	+
	F2RL3	Yes	+	-	-	-
	FADS3	Yes	+	-	-	-
	FAM101B	No	-	-	-	+
	FAM105B	No	-	-	-	+
	FAM118A	Yes	+	-	-	-
	FAM132B	No	-	-	-	+
	FAM149A	Yes	+	-	-	-
	FAM166A	Yes	-	-	-	+
	FAM167B	Yes	+	-	-	-
	FAM181B	Yes	+	-	-	-
	FAM221A	Yes	+	-	-	-
	FAM3B	Yes	+	-	-	-
	FAM43B	Yes	-	-	-	+
	FAM63B	No	-	-	-	+
	FAM83G	Yes	+	-	-	-
	FAM84A	No	-	-	-	+
	FAM96B	No	-	-	-	+
	FASN	Yes	+	-	-	-
	FAT2	Yes	+	-	-	-
	FAXC	Yes	+	-	-	-
	FBL	Yes	-	+	-	+
	FBN1	Yes	+	-	-	-
	FBXL12	Yes	+	-	-	-
	FBXO6	Yes	-	-	-	+
	FCHSD1	Yes	-	-	-	+
	FECH	Yes	-	-	+	-
	FGD2	Yes	+	-	-	-
	FGF22	Yes	+	-	-	-
	FGF9	Yes	+	-	-	-
	FLRT2	Yes	-	-	+	-
	FMNL3	Yes	-	-	-	+
	FOXI2	Yes	+	-	-	-
	FOXJ1	Yes	-	-	-	+
	FOXK1	Yes	-	-	+	-
	FTH1	Yes	-	+	-	-
	FTO	Yes	+	-	-	-
	FYN	Yes	+	-	-	-
	FZD2	Yes	+	-	-	-
	FZD8	Yes	+	-	-	-
	FZR1	Yes	-	-	-	+
	GABRD	Yes	+	-	-	-
	GADD45G	Yes	+	-	-	-
	GAPDH	Yes	-	+	-	-
	GARS	No	-	+	-	-
	GAS7	Yes	-	-	-	+
	GBX1	Yes	+	-	-	-
	GCC2	Yes	+	-	-	-
	GGA3	Yes	-	+	-	-
	GHR	Yes	-	-	-	+
	GIGYF1	Yes	-	+	-	-
	GIMAP6	Yes	-	-	-	+
	GIPC1	Yes	-	+	-	-
	GLI2	Yes	-	-	-	+
	GLYR1	Yes	+	-	-	-
	GMEB2	Yes	-	-	-	+
	GNA11	Yes	-	-	-	+
	GPATCH1	Yes	+	-	-	-
	GPR108	Yes	+	-	-	-
	GPR155	Yes	-	-	-	+
	GPX1	Yes	-	+	-	-
	GRIK4	Yes	-	-	-	+
	GRIPAP1	Yes	+	-	-	-
	GRM4	Yes	-	-	+	+
	GTPBP2	Yes	-	+	-	-
	GTPBP3	Yes	+	-	-	-
	GUCY1A1	Yes	+	-	-	-
	H3-3A	YesNoYes	+-+	-	-	-
	HAPLN2	Yes	-	-	-	+
	HCAR2	Yes	+	-	-	-
	HCAR3	Yes	+	-	-	-
	HCK	Yes	-	-	-	+
	HDAC2	Yes	-	-	+	-
	HDAC7	Yes	-	+	-	+
	HDAC9	Yes	-	-	+	-
	HDGFRP2	No	-	-	-	+
	HEATR5B	Yes	+	-	-	-
	HECW2	Yes	+	-	-	-
	HEG1	Yes	-	+	-	-
	HEMK1	Yes	+	-	-	-
	HEPACAM2	Yes	+	-	-	-
	HERC5	Yes	+	-	-	-
	HES2	Yes	+	-	-	-
	HEXDC	No	-	-	-	+
	HIP1	Yes	-	-	-	+
	HLA-DQA1	YesNoYes	-	-	+-+	-
	HM13	Yes	-	+	-	-
	HMG20B	Yes	-	-	-	+
	HN1L	No	-	-	-	+
	HNRNPA0	Yes	-	+	-	-
	HNRNPDL	Yes	+	-	-	-
	HOMEZ	Yes	+	-	-	-
	HOPX	Yes	+	-	-	-
	HOXB4	Yes	+	-	-	-
	HS3ST4	Yes	+	-	-	-
	HSH2D	Yes	-	-	-	+
	HSP90AA1	Yes	-	+	-	-
	HSPB2-C11orf52	No	-	-	-	+-+
	IARS	No	-	+	-	-
	ICOSLG	Yes	-	-	-	+
	IFITM10	Yes	-	-	-	+
	IFNAR2	Yes	-	-	-	+
	IFRD2	Yes	+	-	-	-
	IFT74	Yes	+	-	-	-
	IGFBP6	Yes	-	+	-	-
	IL17RA	Yes	+	-	-	-
	IL17RC	Yes	-	-	-	+
	IL2RB	Yes	-	-	-	+
	IL4R	Yes	-	-	-	+
	IMMP2L	Yes	+	-	-	-
	ING1	Yes	+	-	-	-
	ING5	Yes	-	-	+	-
	IP6K1	Yes	+	-	-	-
	IQCE	Yes	-	-	-	+
	IQGAP1	Yes	-	+	-	-
	IQSEC3	Yes	-	-	-	+
	IRAK1	Yes	+	-	-	-
	ISM1	Yes	-	-	-	+
	ISOC2	Yes	-	-	-	+
	ITSN1	Yes	+	-	-	-
	JADE2	Yes	-	-	-	+
	JAG2	Yes	-	-	-	+
	JAKMIP1	Yes	+	-	-	-
	JDP2	Yes	-	+	-	-
	KAT2A	Yes	-	-	-	+
	KATNAL1	Yes	-	-	+	-
	KCNAB2	Yes	-	-	-	+
	KCNB1	Yes	+	-	-	-
	KCNE1	Yes	-	-	-	+
	KCNE3	Yes	+	-	-	-
	KCNIP2	Yes	+	-	-	-
	KCNIP3	Yes	+	-	-	-
	KCNJ11	Yes	+	-	-	-
	KCNQ3	Yes	+	-	-	-
	KCTD17	Yes	+	-	-	+
	KCTD2	Yes	+	-	-	-
	KDM2B	Yes	+	-	-	-
	KIAA1549L	Yes	+	-	-	-
	KIAA1875	No	-	-	-	+
	KIF17	Yes	+	-	-	-
	KIF1C	Yes	-	+	-	-
	KIF26A	Yes	+	-	-	-
	KIF7	Yes	-	-	-	+
	KISS1	Yes	+	-	-	-
	KLF15	Yes	+	-	-	-
	KLHDC4	Yes	+	-	-	-
	KLHDC7B	Yes	+	-	-	-
	KLHL17	Yes	-	-	-	+
	KLHL18	Yes	-	-	-	+
	KLK11	Yes	-	-	-	+
	KMT2D	Yes	-	+	-	+
	KMT5C	Yes	-	+	-	-
	KNCN	Yes	-	-	-	+
	KPNB1	Yes	-	+	-	-
	KRT10	Yes	+	-	-	-
	KRT7	Yes	+	-	-	-
	LARP6	Yes	+	-	-	-
	LASP1	Yes	-	+	-	-
	LCE4A	Yes	+	-	-	-
	LCOR	Yes	-	-	+	-
	LGI1	Yes	-	-	+	-
	LGSN	Yes	-	-	-	+
	LHFPL3	Yes	+	-	-	-
	LHX1	Yes	-	-	-	+
	LHX6	Yes	+	-	-	-
	LIMD1	Yes	+	-	-	-
	LIN37	Yes	-	-	-	+
	LMNA	Yes	-	+	-	-
	LMNB2	Yes	-	-	-	+
	LMO4	Yes	-	-	-	+
	LMTK3	Yes	-	-	-	+
	LOC100129940	No	-	-	+	-
	LRCH4	Yes	+	-	-	-
	LRFN1	Yes	+	-	-	-
	LRFN3	Yes	-	-	-	+
	LRRC27	Yes	-	-	-	+
	LRRC30	Yes	+	-	-	-
	LRRC74A	Yes	+	-	-	-
	LRRK1	Yes	-	-	-	+
	LRRN2	Yes	+	-	-	-
	MAB21L4	Yes	+	-	-	-
	MAFK	Yes	-	-	-	+
	MAGI2	Yes	+	-	-	-
	MALAT1	No	-	+	-	-
	MAML3	Yes	-	-	-	+
	MAN1A1	Yes	+	-	-	-
	MAP4K3	Yes	+	-	-	-
	MAPKBP1	Yes	-	-	-	+
	MAST4	Yes	+	-	-	-
	MAVS	Yes	-	-	-	+
	MAZ	Yes	+	-	-	-
	MBD4	Yes	+	-	-	-
	MBP	Yes	+	-	-	-
	MCM7	Yes	-	+	-	-
	MDFI	Yes	+	-	-	-
	MDM2	Yes	-	-	+	-
	MED10	Yes	-	+	-	-
	MED15	Yes	-	-	-	+
	MED26	Yes	+	-	-	-
	MEDAG	Yes	+	-	-	-
	MEFV	Yes	+	-	-	-
	MEIS3	Yes	+	-	-	-
	MESP2	Yes	+	-	-	-
	METTL16	Yes	-	-	-	+
	MEX3D	Yes	+	-	-	-
	MFRP	Yes	+	-	-	-
	MFSD4B	Yes	+	-	-	-
	MGAT5	Yes	-	-	+	-
	MIPOL1	Yes	-	-	-	+
	MIRLET7BHG	No	-	+	-	-
	MKNK2	Yes	-	-	-	+
	MLLT6	Yes	-	-	-	+
	MMP17	Yes	+	-	-	-
	MMP2	Yes	-	-	-	+
	MMP25	Yes	-	-	-	+
	MNT	Yes	-	-	-	+
	MOB3A	Yes	-	-	+	-
	MON1B	Yes	+	-	-	-
	MRPL12	Yes	-	-	-	+
	MRPL28	Yes	+	+	-	-
	MRPL4	Yes	-	+	-	-
	MRPL40	Yes	+	-	-	-
	MRPL52	Yes	-	+	-	-
	MSC	Yes	-	-	-	+
	MSRB3	Yes	+	-	-	+
	MTHFR	Yes	+	-	-	-
	MTX2	Yes	+	-	-	-
	MVB12A	Yes	+	-	-	-
	MXRA8	Yes	+	-	-	-
	MYH9	Yes	-	+	-	-
	MYL6	Yes	-	+	-	-
	MYO1F	Yes	+	-	-	-
	MYOM3	Yes	-	-	-	+
	NAAA	Yes	-	-	-	+
	NAGLU	Yes	-	-	-	+
	NANOS2	Yes	-	-	-	+
	NARFL	No	-	-	-	+
	NAT8L	Yes	+	-	-	+
	NBL1	Yes	-	+	-	-
	NCAPD3	Yes	+	-	-	-
	NCKAP1	Yes	-	-	-	+
	NCL	Yes	+	-	-	-
	NCOA3	Yes	-	+	-	-
	NCS1	Yes	-	-	-	+
	NDRG2	Yes	-	-	-	+
	NDUFB9	Yes	-	+	-	-
	NDUFV1	Yes	-	+	-	-
	NEAT1	No	-	+	-	-
	NECAB3	Yes	+	-	-	-
	NECTIN2	Yes	+	-	-	-
	NEDD4L	Yes	-	-	+	-
	NEDD9	Yes	-	-	-	+
	NEK8	Yes	-	-	-	+
	NFATC4	Yes	+	-	-	-
	NFKB1	Yes	+	-	-	-
	NFKBIA	Yes	-	-	-	+
	NGFR	Yes	+	-	-	+
	NINL	Yes	+	-	-	-
	NKAIN1	Yes	+	-	-	-
	NLE1	Yes	+	-	-	-
	NLRC5	Yes	+	-	-	-
	NLRP1	Yes	-	-	-	+
	NMB	Yes	+	-	-	-
	NMRK2	Yes	-	-	-	+
	NOG	Yes	-	-	-	+
	NOL9	Yes	-	-	+	-
	NOVA2	Yes	+	-	-	-
	NOX4	Yes	+	-	-	-
	NPEPL1	Yes	-	+	-	-
	NPM2	Yes	+	-	-	-
	NPNT	Yes	+	-	-	-
	NPR3	Yes	+	-	-	-
	NR2F2	Yes	-	+	-	-
	NR3C1	Yes	-	-	+	-
	NRBP1	Yes	-	+	-	-
	NREP	Yes	+	-	-	-
	NRG2	Yes	-	-	-	+
	NSFL1C	Yes	+	-	-	-
	NTF4	Yes	+	-	-	-
	NTMT1	Yes	-	+	-	-
	NTNG2	Yes	-	-	-	+
	NTSR1	Yes	-	-	-	+
	NUAK1	Yes	+	-	-	-
	NUMBL	Yes	+	-	-	-
	NWD1	Yes	-	-	-	+
	NXF1	Yes	-	-	-	+
	OARD1	Yes	-	-	-	+
	OBSL1	Yes	-	-	-	+
	OPA3	Yes	-	-	+	+
	OPCML	Yes	+	-	-	-
	OPRD1	Yes	-	-	-	+
	OPRL1	Yes	-	-	-	+
	OTOF	Yes	-	-	+	-
	OTOP3	Yes	-	-	-	+
	OTP	Yes	-	-	-	+
	OTUD7A	Yes	+	-	-	-
	OVOL1	Yes	-	-	-	+
	P2RY2	Yes	-	-	+	-
	PABPN1	Yes	+	-	-	-
	PAFAH1B1	Yes	+	-	-	+
	PALM	Yes	+	-	-	-
	PANK2	Yes	-	-	+	-
	PANX2	Yes	+	-	-	-
	PAX6	Yes	-	-	-	+
	PBOV1	Yes	-	-	-	+
	PCGF3	Yes	-	-	-	+
	PCSK5	Yes	+	-	-	-
	PCYT1B	Yes	-	-	-	+
	PDE12	Yes	-	-	+	-
	PDGFC	Yes	+	-	-	-
	PDLIM7	Yes	-	+	-	+
	PDPK1	Yes	-	-	-	+
	PDZRN3	Yes	+	-	-	-
	PEA15	Yes	-	-	-	+
	PER1	Yes	+	-	-	-
	PFKM	Yes	-	-	-	+
	PGAP1	Yes	-	-	+	-
	PGBD5	Yes	-	-	-	+
	PHKG2	Yes	-	-	-	+
	PIANP	Yes	-	-	-	+
	PIEZO2	Yes	-	-	-	+
	PIGA	Yes	+	-	-	-
	PIGX	Yes	-	-	-	+
	PIM3	Yes	-	-	-	+
	PIN1	Yes	-	-	-	+
	PKD1	Yes	-	-	-	+
	PKM	Yes	-	+	-	+
	PKN3	Yes	+	-	-	-
	PLA2G4E	Yes	-	-	+	-
	PLA2G4F	Yes	-	-	-	+
	PLAU	Yes	-	+	-	-
	PLCD3	Yes	+	-	-	-
	PLCXD1	Yes	+	-	-	-
	PLEKHA2	Yes	+	-	-	-
	PLEKHG3	Yes	+	-	-	-
	PLEKHG5	Yes	+	-	-	-
	PLVAP	Yes	-	-	-	+
	PLXNB1	Yes	+	+	-	-
	PMF1-BGLAP	No	-	-	-	+-+
	PMP22	Yes	-	-	-	+
	PODXL	Yes	-	-	-	+
	POLE	Yes	-	-	-	+
	POLE2	Yes	+	-	-	-
	POLM	Yes	-	-	-	+
	POLR2H	Yes	+	-	-	-
	POLR3E	Yes	-	-	-	+
	POTEC	Yes	-	-	-	+
	POTEG	Yes	-	-	-	+
	POU2F2	Yes	+	-	-	-
	POU3F1	Yes	-	-	-	+
	POU3F3	Yes	-	-	-	+
	PPFIBP2	Yes	+	-	-	-
	PPM1J	Yes	+	-	-	-
	PPP1R12B	Yes	-	-	-	+
	PPP1R27	Yes	-	-	-	+
	PPP1R9B	Yes	+	-	-	-
	PPP2CB	Yes	+	-	-	-
	PPP3CC	Yes	+	-	-	-
	PPP4R4	Yes	-	-	-	+
	PPP6R1	Yes	+	-	-	-
	PRDM12	Yes	-	-	-	+
	PRDM2	Yes	-	-	-	+
	PRELID3B	Yes	-	+	-	-
	PREX1	Yes	+	-	-	-
	PRKAA1	Yes	-	-	+	-
	PRKCA	Yes	-	-	-	+
	PRKCSH	Yes	-	+	-	-
	PRMT1	Yes	-	+	-	-
	PROM1	Yes	+	-	-	-
	PRPF8	Yes	-	+	-	-
	PRR12	Yes	+	-	-	-
	PRR18	Yes	+	-	-	-
	PRRG2	Yes	-	-	-	+
	PRXL2B	Yes	+	-	-	-
	PSD4	Yes	-	-	-	+
	PSMA7	Yes	-	+	-	-
	PSMB11	Yes	-	-	+	-
	PSMB4	Yes	-	+	-	-
	PSMC5	Yes	+	-	-	-
	PTBP1	Yes	-	-	-	+
	PTGS1	Yes	+	-	+	-
	PTPRCAP	Yes	+	-	-	-
	PTPRF	Yes	-	+	-	-
	PWWP3A	Yes	+	-	-	-
	PXN	Yes	+	-	-	-
	PYCR1	Yes	+	-	-	-
	QKI	Yes	+	-	-	-
	QSOX1	Yes	+	-	-	-
	QTRT1	Yes	-	-	-	+
	RAB1B	Yes	+	-	-	-
	RAB3B	Yes	-	-	-	+
	RAB3GAP1	Yes	-	+	-	-
	RAB40C	Yes	-	-	-	+
	RABGGTA	Yes	+	-	-	-
	RAI1	Yes	+	-	-	-
	RAP1GAP	Yes	+	-	-	-
	RAPGEF3	Yes	-	-	-	+
	RAPGEFL1	Yes	+	-	-	-
	RASAL3	Yes	+	-	-	-
	RASGEF1A	Yes	+	-	-	-
	RASGRP2	Yes	-	-	-	+
	RAVER1	Yes	+	-	-	-
	RAX	Yes	+	-	-	-
	RBFOX2	Yes	-	-	-	+
	REEP6	Yes	-	-	-	+
	RGP1	Yes	+	-	-	-
	RGPD5	Yes	+	-	-	-
	RGPD6	Yes	+	-	-	-
	RGS11	Yes	-	-	-	+
	RGS9BP	Yes	-	-	-	+
	RHBDF1	Yes	-	-	-	+
	RHCG	Yes	-	-	-	+
	RHOBTB2	Yes	-	-	-	+
	RHOC	Yes	-	-	-	+
	RHOF	Yes	+	-	-	-
	RHOT2	Yes	+	-	-	-
	RILP	Yes	+	-	-	-
	RING1	Yes	+	-	-	-
	RNF126	Yes	-	-	-	+
	RNF130	Yes	-	-	-	+
	RNF144A	Yes	-	-	+	-
	RNF150	Yes	+	-	-	-
	RNF26	Yes	+	-	-	-
	RNF7	Yes	-	-	+	-
	RP11-111M22.2	No	-	-	-	+-+
	RP11-12J10.3	No	-	-	-	+-+
	RP11-1407O15.2	No	-	-	-	+-+
	RP11-247C2.2	No	-	-	-	+-+
	RP11-403P17.5	No	-	-	-	+-+
	RP11-644F5.10	No	-	-	-	+-+
	RP13-279N23.2	No	-	-	-	+-+
	RPL13	Yes	+	+	-	-
	RPL17	Yes	-	+	-	-
	RPL18	Yes	-	+	-	-
	RPL31	Yes	-	+	-	-
	RPL37A	Yes	-	+	-	-
	RPL8	Yes	+	-	-	-
	RPLP0	Yes	-	+	-	-
	RPN2	Yes	-	+	-	-
	RPRML	Yes	-	-	-	+
	RPS11	Yes	-	+	-	-
	RPS14	Yes	-	+	-	-
	RPS6KA1	Yes	-	-	-	+
	RPS6KA2	Yes	+	-	+	-
	RRM2	Yes	-	+	-	-
	RSAD1	Yes	-	-	-	+
	RTCA	Yes	-	-	+	-
	RTEL1-TNFRSF6B	No	-	-	-	+-+
	S100B	Yes	-	-	-	+
	SAMD4B	Yes	-	-	-	+
	SAPCD2	Yes	-	-	-	+
	SBK1	Yes	-	-	-	+
	SBNO1	Yes	-	+	-	-
	SCAF1	Yes	-	+	-	-
	SCAP	Yes	-	-	-	+
	SCARF1	Yes	-	-	-	+
	SCP2	Yes	-	-	-	+
	SCRN2	Yes	+	-	-	+
	SCRT1	Yes	-	-	-	+
	SDF4	Yes	-	+	-	-
	SEC14L2	Yes	-	-	-	+
	SECTM1	Yes	-	-	-	+
	SEMA4C	Yes	+	-	-	-
	SEPT5	No	-	-	-	+
	SERHL2	Yes	+	-	-	-
	SETD1B	Yes	-	-	-	+
	SETD5	Yes	-	-	-	+
	SEZ6L2	Yes	+	-	-	-
	SF3A2	Yes	-	+	-	-
	SFRP1	Yes	-	-	-	+
	SGSM1	Yes	-	-	-	+
	SH3BP2	Yes	+	-	-	-
	SH3BP5	Yes	+	-	-	-
	SH3TC2	Yes	-	-	+	+
	SHF	Yes	+	-	-	-
	SHH	Yes	-	-	-	+
	SHROOM4	Yes	+	-	-	-
	SIPA1	Yes	+	-	-	-
	SIRPA	Yes	-	-	-	+
	SIRT6	Yes	-	-	-	+
	SKI	Yes	-	-	-	+
	SLC12A7	Yes	-	-	-	+
	SLC12A9	Yes	+	-	-	-
	SLC16A2	Yes	-	-	+	+
	SLC16A3	Yes	+	-	-	-
	SLC18A1	Yes	-	-	-	+
	SLC24A2	Yes	-	-	-	+
	SLC25A22	Yes	+	-	-	-
	SLC27A5	Yes	-	-	-	+
	SLC2A14	Yes	+	-	-	-
	SLC35D1	Yes	-	-	+	-
	SLC41A3	Yes	+	-	-	-
	SLC51B	Yes	+	-	-	-
	SLC6A17	Yes	-	-	-	+
	SLC6A19	Yes	-	-	-	+
	SLC8B1	Yes	+	-	-	-
	SLC9A1	Yes	-	-	-	+
	SLC9A8	Yes	-	-	-	+
	SMPD4	Yes	-	-	-	+
	SNX20	Yes	-	-	-	+
	SNX21	Yes	+	-	-	-
	SOCS7	Yes	+	-	-	-
	SORBS3	Yes	-	+	-	-
	SOX8	Yes	+	-	-	-
	SP6	Yes	-	-	-	+
	SPACA6	Yes	+	-	-	-
	SPATA5	Yes	-	-	-	+
	SPATS2L	Yes	-	-	+	-
	SPECC1	Yes	-	-	-	+
	SPINDOC	Yes	+	-	-	-
	SPN	Yes	-	-	-	+
	SPRN	Yes	+	-	-	-
	SPRY4	Yes	-	-	-	+
	SPTBN4	Yes	+	-	-	+
	SRGAP3	Yes	-	-	-	+
	SRPK3	Yes	+	-	-	-
	SRRM2	Yes	-	+	-	-
	SRRM3	Yes	-	-	-	+
	SRSF4	Yes	-	+	-	-
	SSH1	Yes	-	-	-	+
	SSR1	Yes	+	-	-	-
	SSRP1	Yes	-	+	-	-
	ST13	Yes	+	-	-	-
	ST8SIA1	Yes	-	-	-	+
	ST8SIA3	Yes	-	-	-	+
	STAG2	Yes	+	-	-	-
	STAU1	Yes	-	+	-	-
	STBD1	Yes	+	-	-	-
	STIP1	Yes	-	+	-	-
	STK11	Yes	-	-	-	+
	STK17B	Yes	+	-	-	-
	STK25	Yes	+	-	-	-
	STRADA	Yes	-	-	-	+
	STX3	Yes	+	-	-	-
	SUV420H1	No	-	-	-	+
	SUZ12	Yes	+	-	-	-
	SYDE1	Yes	+	-	-	-
	SYNDIG1	Yes	+	-	-	-
	SYNGR2	Yes	+	-	-	-
	SYNM	Yes	+	-	-	-
	SYS1-DBNDD2	No	-	-	-	+-+
	SYT3	Yes	+	-	-	-
	SYT7	Yes	-	-	-	+
	SYVN1	Yes	-	+	-	-
	SZT2	Yes	+	-	-	-
	TAFA5	Yes	+	-	-	-
	TAS1R3	Yes	+	-	-	-
	TBC1D1	Yes	-	-	-	+
	TBC1D10B	Yes	-	-	-	+
	TBC1D16	Yes	-	-	-	+
	TBC1D19	Yes	+	-	-	-
	TBC1D20	Yes	-	-	-	+
	TBC1D3	Yes	-	-	-	+
	TBC1D30	Yes	+	-	-	-
	TBC1D3F	Yes	-	-	-	+
	TBC1D3G	Yes	-	-	-	+
	TBC1D3H	Yes	-	-	-	+
	TBL3	Yes	-	-	-	+
	TBX2	Yes	-	-	-	+
	TBX4	Yes	+	-	-	-
	TBXA2R	Yes	-	-	-	+
	TCAP	Yes	+	-	-	-
	TCP10	No	+	-	-	+
	TCP10L2	No	+	-	-	+
	TECR	Yes	-	-	-	+
	TENT4A	Yes	+	-	-	-
	TEP1	Yes	+	-	-	+
	TES	Yes	+	-	-	-
	TFAP4	Yes	-	-	-	+
	TFDP2	Yes	-	-	+	-
	TFE3	Yes	-	-	-	+
	TGFB1I1	Yes	-	-	-	+
	THEM6	Yes	+	-	-	-
	THOP1	Yes	+	-	-	-
	THSD7A	Yes	+	-	-	-
	THTPA	Yes	+	-	-	-
	TIMM17B	Yes	-	-	-	+
	TIMM44	Yes	-	-	-	+
	TKT	Yes	-	-	-	+
	TLE5	Yes	+	-	-	-
	TLR2	Yes	+	-	-	-
	TLR4	Yes	-	-	-	+
	TMEM105	No	-	-	+	-
	TMEM132A	Yes	+	-	-	-
	TMEM19	Yes	+	-	-	-
	TMEM236	Yes	-	-	-	+
	TMEM259	Yes	-	+	-	-
	TMEM38A	Yes	-	-	-	+
	TMEM64	Yes	+	-	-	-
	TMEM80	Yes	-	-	-	+
	TMPO	Yes	-	+	-	-
	TMPRSS2	Yes	-	+	-	-
	TMUB1	Yes	+	-	-	-
	TNFRSF13B	Yes	-	-	-	+
	TNFRSF8	Yes	+	-	-	-
	TNFSF12	Yes	+	-	-	-
	TNK2	Yes	+	-	-	-
	TNS3	Yes	-	-	-	+
	TOM1L2	Yes	-	-	-	+
	TOR1AIP2	Yes	-	-	+	-
	TPCN1	Yes	-	-	-	+
	TPCN2	Yes	+	-	-	-
	TPPP	Yes	-	-	-	+
	TPRA1	Yes	+	-	-	-
	TRAP1	Yes	-	+	-	-
	TRIM29	Yes	+	-	-	-
	TRIM3	Yes	-	+	-	-
	TRIM46	Yes	+	-	+	+
	TRIM7	Yes	+	-	-	-
	TRIM8	Yes	+	-	-	-
	TRIO	Yes	-	-	-	+
	TRPM4	Yes	-	-	-	+
	TSPY1	Yes	+	-	-	-
	TSPY10	Yes	+	-	-	-
	TSPY2	Yes	+	-	-	-
	TSPY3	Yes	+	-	-	-
	TSPY4	Yes	+	-	-	-
	TSPY8	Yes	+	-	-	-
	TSPY9P	No	+	-	-	-
	TSPYL5	Yes	-	-	+	-
	TSSC1	No	-	-	-	+
	TTBK1	Yes	-	-	-	+
	TTC39B	Yes	-	-	-	+
	TUBB3	Yes	-	-	-	+
	TXLNA	Yes	-	-	-	+
	TXNRD3	Yes	-	-	-	+
	TYROBP	Yes	-	-	-	+
	UBA5	Yes	+	-	-	-
	UBA52	Yes	-	+	-	-
	UBE2D2	Yes	-	+	-	-
	UBE2J2	Yes	-	-	-	+
	UBE2O	Yes	-	-	-	+
	UBE2Z	Yes	-	+	-	-
	UBE3B	Yes	-	-	-	+
	UNC5CL	Yes	+	-	-	-
	UNK	Yes	-	-	-	+
	UPK3BL2	Yes	+	-	-	-
	UQCR11	Yes	-	-	-	+
	USP28	Yes	-	-	+	-
	USP35	Yes	-	-	-	+
	USP42	Yes	-	-	-	+
	USP48	Yes	+	-	-	-
	USP6	Yes	-	-	-	+
	UVSSA	Yes	-	-	-	+
	VAV2	Yes	-	-	-	+
	VIPR2	Yes	+	-	-	-
	VMAC	Yes	-	-	-	+
	VPS53	Yes	-	-	-	+
	VSX2	Yes	+	-	-	-
	VWA1	Yes	-	-	-	+
	WDFY3	Yes	-	+	-	-
	WDFY4	Yes	-	-	-	+
	WDR3	Yes	-	-	-	+
	WDR5	Yes	-	-	-	+
	WDR73	Yes	-	-	-	+
	WDR76	Yes	-	-	+	+
	WWC1	Yes	+	-	-	-
	XAF1	Yes	-	-	-	+
	XKR7	Yes	+	-	-	-
	XPO1	Yes	+	-	-	-
	XPOT	Yes	-	-	-	+
	YAP1	Yes	-	+	-	-
	YY1	Yes	-	-	-	+
	ZBTB10	Yes	+	-	-	-
	ZBTB34	Yes	+	-	-	-
	ZBTB37	Yes	-	-	-	+
	ZBTB39	Yes	-	-	+	-
	ZBTB7A	Yes	+	-	-	-
	ZC3H6	Yes	-	-	+	-
	ZEB2	Yes	+	-	-	-
	ZFAND4	Yes	+	-	-	-
	ZFAND5	Yes	-	-	+	-
	ZFP36L1	Yes	-	-	-	+
	ZFP41	Yes	-	-	-	+
	ZFP91	Yes	-	+	-	-
	ZFPM1	Yes	+	-	-	-
	ZFR2	Yes	-	-	-	+
	ZFYVE28	Yes	-	-	-	+
	ZNF205	Yes	+	-	-	-
	ZNF236	Yes	-	-	-	+
	ZNF414	Yes	+	-	-	-
	ZNF417	Yes	-	-	-	+
	ZNF48	Yes	+	-	-	-
	ZNF487	Yes	+	-	-	-
	ZNF512B	Yes	-	-	-	+
	ZNF555	Yes	-	-	+	-
	ZNF574	Yes	-	+	-	-
	ZNF587	Yes	-	-	-	+
	ZNF593	Yes	-	-	-	+
	ZNF599	Yes	+	-	-	-
	ZNF646	Yes	+	-	-	-
	ZNF653	Yes	-	-	-	+
	ZNF696	Yes	+	-	-	-
	ZNF701	Yes	-	-	-	+
	ZNF703	Yes	+	-	-	-
	ZNF710	Yes	-	-	-	+
	ZSCAN18	Yes	+	-	-	-
	ZSCAN2	Yes	-	-	+	-
	ZSWIM9	Yes	+	-	-	-
